# Supplementary material for: Biodistribution of a Mucin 4-Selective Monoclonal Antibody: Defining a Potential Therapeutic Agent Against Pancreatic Cancer
Source: Int J Mol Sci. 2025 Jun 24;26(13):6042. doi: 10.3390/ijms26136042 (PMC12249516; doi:10.3390/ijms26136042)
Supplement: Supplementary file 1 [file ijms-26-06042-s001.zip]

Archive with 2 entries (2 files):
- ijms-3616570-supplementary-xml.pdf
- ijms-3616570-supplementary.xlsx
