# Supplementary material for: Biodistribution of a Mucin 4-Selective Monoclonal Antibody: Defining a Potential Therapeutic Agent Against Pancreatic Cancer
Source: Int J Mol Sci. 2025 Jun 24;26(13):6042. doi: 10.3390/ijms26136042 (PMC12249516; doi:10.3390/ijms26136042)
Supplement: Supplementary file 1 [file ijms-26-06042-s001.zip › ijms-3616570-supplementary.xlsx]

## Sheet: Muc4 (sorted)
		Normalized Count																Z-score																	Sample# for CAPR PDMR Expts
Sample_name	OncoTreeCode	MUC1	MUC2	MUC3A	MUC3B	MUC4	MUC5AC	MUC5B	MUC6	MUC7	MUC12	MUC13	MUC16	MUC17	MUC19	MUC20	MUC21	MUC1	MUC2	MUC3A	MUC3B	MUC4	MUC5AC	MUC5B	MUC6	MUC7	MUC12	MUC13	MUC16	MUC17	MUC19	MUC20	MUC21
541946~237-B~D12KA5M10	SCLC	14550	379363	1784.36	47370.1	1.47929e+06	17843.8	415533	414296	46780.7	4.26293e+06	8476.39	196116	188778	12207.9	156608	145275	1.25864	2.21771	1.67264	3.25709	2.72199	2.38422	1.8089	3.52097	7.96999	2.46321	1.1976	2.22726	2.65873	8.2601	2.32408	4.68627
138582~337-R~V99	MCC	68004.8	331975	105.914	14263	664359	8878.89	228951	222342	16385.3	1.12032e+06	6627.18	67987.2	54194.2	7480.56	30736.4	33694.3	1.86229	2.18335	0.730388	2.79716	2.48339	2.16028	1.66746	3.313	7.15842	2.15331	1.13621	1.93657	2.31325	7.8095	1.6505	4.04038
616732~234-R2~JWGPJ2	PAAD	53886.5	949.487	619.348	857.1	475434	1960.22	14791.1	0	0	30.0717	795.91	120496	0	0	78258	5154.56	1.77119	0.675436	1.31885	1.72008	2.38365	1.67571	1.01737	-0.801099	-0.34901	-0.279987	0.607777	2.0936	-0.704236	-0.397999	2.0371	3.21061
945586~337-R~P0POOL_AL-UT7	OCSC	1568.19	675.173	16.1535	3.4035	462979	0	9.24549	30.795	0	40.5776	0	9091.99	31.0203	0	8325.96	3356.77	0.386753	0.587749	0.117979	-0.300243	2.37574	-0.75684	-0.709038	0.354844	-0.34901	-0.212442	-1.05879	1.38454	0.255341	-0.397999	1.11024	3.02108
791794~340-R~K7T	CESC	2593.16	2.229	0	1.56786	439647	0	2.99022	0	0	0	1.11027	421.091	0	0	6316.47	65277.5	0.583556	-0.788431	-0.833254	-0.506909	2.36033	-0.75684	-0.932816	-0.801099	-0.34901	-1.07687	-0.872488	0.542152	-0.704236	-0.397999	0.995989	4.33268
285369~178-R~WYVWV0Q12	PAAD	53418.7	11123.9	1209.98	623.918	422267	19016.6	172762	100574	0	640.199	33950.3	2302.21	8852.6	0	7559.66	190.136	1.76778	1.30889	1.54271	1.59857	2.3483	2.40464	1.60063	3.04791	-0.34901	0.421987	1.54373	1.00775	1.81171	-0.397999	1.0703	1.75426
631745~148-R~DE6YL7DE1	OPHSC	954.823	133.466	6.5463	0	383303	3.41902	0	15.3928	0	85.324	0	4162.8	0	0	2351.96	220.489	0.192676	0.171842	-0.156842	-0.86829	2.31945	-0.280066	-1.26121	0.133478	-0.34901	-0.0430279	-1.05879	1.17022	-0.704236	-0.397999	0.587422	1.81941
616732~234-R1~H8C	PAAD	64600.1	359.569	4218.3	3358.54	368083	182636	1.50985e+06	152.335	0	2830.17	20773.6	6958.01	40465.9	5.35668	25906.8	15.9211	1.84218	0.425838	1.96048	2.24308	2.30737	3.13048	2.11508	0.880573	-0.34901	0.766386	1.4212	1.31115	2.23239	1.30374	1.57978	0.682654
616732~234-R2~JWG	PAAD	22594.3	731.213	389.012	556.976	360916	504.228	3507.06	0	0	0	581.288	49529.3	0	0	24950.5	1467.47	1.43093	0.608252	1.16352	1.55515	2.30151	1.24052	0.67588	-0.801099	-0.34901	-1.07687	0.529503	1.84966	-0.704236	-0.397999	1.56422	2.65551
945586~337-R~P0POOL_AL-UT7TU8PH8K09PF5	OCSC	1193.17	131.708	9.12867	24.5371	333345	2.14669	17.726	50.3835	0	127.293	121.882	7190.51	254.926	0	5504.01	17191.6	0.279834	0.168452	-0.0583412	0.373311	2.27782	-0.389021	-0.565924	0.515241	-0.34901	0.0488538	0.14141	1.32017	0.830727	-0.397999	0.939042	3.74296
743489~281-T~J33JX5KJ2	RCC	4988.64	66750	607.591	8321.89	325416	5222.7	106828	88590.7	6703.33	764841	3035.24	38652.4	26521.9	3939.78	16539	18076	0.83963	1.77028	1.31244	2.59072	2.27065	1.99004	1.48656	3.00552	6.46703	2.06479	0.94146	1.78162	2.11544	7.21966	1.39414	3.76513
885724~159-R~NS2M290M948	PAAD	31298.6	47803	5721.54	11623.3	309903	6546.46	88812.3	2394.96	0	16394.6	6318.27	51258.7	19580.1	0	15281.7	7.48362	1.5585	1.68431	2.06247	2.71874	2.25609	2.06251	1.44273	1.79913	-0.34901	1.17368	1.12431	1.85908	2.03144	-0.397999	1.36143	0.377482
914463~074-R~CWAJ52	MAAP	13350.1	2.49346e+06	6208.82	4092.76	299153	163756	1.38484e+06	187.7	0	37198.4	64525.9	2904.43	6735.98	0	8152.41	0	1.22495	2.70257	2.08982	2.31882	2.24556	3.09546	2.09457	0.949921	-0.34901	1.36367	1.70392	1.07148	1.73608	-0.397999	1.10153	-0.567589
481146~293-R~PKCPW8UP9_RG-YP9	LUSC	252.746	32.1876	0	1.34734	283901	0	4.77647	0	0	11.5873	3.6288	5.07775	0	7.99051	11049.1	44.8345	-0.326533	-0.188443	-0.833254	-0.541317	2.22996	-0.75684	-0.845025	-0.801099	-0.34901	-0.489535	-0.676543	-0.621429	-0.704236	1.6227	1.22729	1.1231
285369~178-R~WYV	PAAD	51498	20885.8	1465.33	859.905	281160	11792.8	154441	106668	0	1162.35	27786.8	3440.31	8735.43	0	10836.6	72.7094	1.75344	1.4711	1.60675	1.72133	2.22707	2.25134	1.57403	3.06757	-0.34901	0.560136	1.49375	1.11793	1.80802	-0.397999	1.21925	1.3331
285369~178-R~WYVWU3E27	PAAD	67166.9	13217.8	2003.31	1014.22	272937	14800.5	143929	93490.5	0	820.076	24370.8	1633.37	14864.1	0	10765.8	124.738	1.85744	1.3533	1.71135	1.78451	2.21822	2.32422	1.5573	3.02351	-0.34901	0.479331	1.46103	0.913621	1.95516	-0.397999	1.21654	1.56916
BL0382~F1232~M663M48M873	BLCA	64095.5	303.209	0	3.95136	268988	9.35041	0	0	0	0	0	6.44818	29.3908	0	12570.9	34039.4	1.83911	0.38207	-0.833254	-0.255308	2.21388	-0.00697867	-1.26121	-0.801099	-0.34901	-1.07687	-1.05879	-0.565635	0.240883	-0.397999	1.28066	4.04488
496974~208-R~KEWK70Q98U52	PAAD	33445.5	350.993	18.816	7.49129	268356	8698.78	104139	104.608	0	0	3257.01	49439.9	7.49453	0	17304.5	15242.4	1.58447	0.41964	0.16627	-0.0486208	2.21318	2.15371	1.48051	0.755971	-0.34901	-1.07687	0.959046	1.84916	-0.11199	-0.397999	1.41286	3.68977
481146~293-R~PKC	LUSC	4178.9	5.79321	0	1.70707	259168	0	0	0	3.51674	20.818	5.84344	0	1.15419	0.213639	19100.8	167.651	0.770306	-0.596911	-0.833254	-0.486679	2.2028	-0.75684	-1.26121	-0.801099	0.817456	-0.361979	-0.579007	-1.1166	-0.491797	-0.219846	1.45371	1.69895
212328~146-R~MU9	PAAD	15081.6	10238.2	1784.09	1096.61	255548	1429.77	157751	47.4834	0	6006.33	9734.81	139513	22242.4	0	44400.9	296.876	1.27269	1.28753	1.67258	1.81441	2.1986	1.57453	1.57906	0.495827	-0.34901	0.940842	1.23213	2.13382	2.06673	-0.397999	1.80265	1.95038
631745~148-R~DE5YE8CA5G45	OPHSC	4460.01	2076.2	0	3.91396	254615	2.58749	9.68649	12.3869	0	4.13024	4.1253	29737.6	0	0.317937	8942.29	5724.33	0.795788	0.876753	-0.833254	-0.258213	2.19751	-0.346954	-0.699037	0.0657888	-0.34901	-0.697674	-0.651126	1.70968	-0.704236	-0.143988	1.13978	3.25694
324938~238-R~AV2T72	BLCA	14324.8	1866.97	37.9717	19.5572	253405	1.4482	28.8226	119.856	0	32.4401	152.249	122300	0	0	12207	2358.14	1.25253	0.849415	0.392631	0.290188	2.19609	-0.469555	-0.455493	0.801037	-0.34901	-0.262952	0.196501	2.09768	-0.704236	-0.397999	1.26851	2.86506
324938~238-R~AV5T71P88	BLCA	25438.5	24151.9	13.5158	21.9588	251487	3.17885	522.032	909.703	0	14.238	83.724	133464	0	0	19380.1	4350.43	1.47734	1.50851	0.0621	0.332528	2.19383	-0.297997	0.224243	1.4759	-0.34901	-0.445217	0.0486562	2.12165	-0.704236	-0.397999	1.45971	3.13566
417821~307-R~TO3UT1VL1Q87	LUSC	2005.41	18.7779	2.33874	4.56616	239452	64.5309	234.978	43.8074	0	36.0375	21.7907	38.4235	7.09221	0	813.857	0	0.482976	-0.321731	-0.429763	-0.210458	2.17921	0.585169	0.0353704	0.46948	-0.34901	-0.239258	-0.278893	-0.108391	-0.125422	-0.397999	0.14875	-0.567589
616732~234-R2~H2EN68	PAAD	30876.2	486.639	98.075	154.297	233609	1178.5	7880.64	12.8815	0	0.586915	1541.4	52712.8	0	0	32177.2	1318.22	1.55318	0.503577	0.704904	1.06506	2.17185	1.51256	0.867974	0.0779127	-0.34901	-0.969778	0.772507	1.86675	-0.704236	-0.397999	1.66945	2.60814
285369~178-R~WYVWU5_RG-P23	PAAD	45297.6	13771.9	1493.29	921.755	227543	8927.75	121056	160033	0	301.975	21785.4	2361.39	1127.6	0	9618.16	132.501	1.70322	1.36387	1.61307	1.74792	2.164	2.16204	1.51623	3.20312	-0.34901	0.248133	1.43306	1.01471	1.24149	-0.397999	1.16992	1.59564
355891~322-R~G9UG85N02	ANSC	3346.01	699.811	0	0	222690	1.07181	42.5849	0	0	0	11.4136	208.944	0	6.34381	462.869	153.467	0.683309	0.596964	-0.833254	-0.86829	2.15758	-0.523118	-0.365448	-0.801099	-0.34901	-1.07687	-0.430455	0.350522	-0.704236	1.43656	-0.0843216	1.66012
193399~133-R~JW0KK4	PAAD	28823.9	247798	2185.28	616.621	213901	30950.5	195044	18.9638	0	217557	22076	21631.8	178130	0	16720.1	39.8525	1.52625	2.10804	1.74044	1.59407	2.14558	2.56092	1.62942	0.199332	-0.34901	1.77325	1.43636	1.62236	2.64265	-0.397999	1.39864	1.07224		133-R
381249~077-R~GFK	UEC	30451.8	1286.27	2.6536	11.5023	212890	857.662	396115	0	0	12.799	345.449	136934	0	0	5168.31	900.275	1.54776	0.753537	-0.399602	0.0996276	2.14416	1.4107	1.79754	-0.801099	-0.34901	-0.468221	0.399977	2.1287	-0.704236	-0.397999	0.913013	2.43974
193399~133-R~JW3	PAAD	29341.9	794373	1203.83	1054.06	212624	11990.6	74993	1051.08	0	19117.2	18340.6	23249.3	75660	0	16543.4	80.5808	1.53323	2.40802	1.54101	1.79926	2.14379	2.25668	1.4026	1.52412	-0.34901	1.2093	1.39012	1.64215	2.40562	-0.397999	1.39425	1.37794		133-R
659161~295-R~AL-N9E	CEAS	28327.3	1075.48	129.563	0	210197	9299.73	774461	0	0	0	12273.8	42502	68.046	0	4508.58	130.447	1.51945	0.70749	0.797269	-0.86829	2.14037	2.17514	1.95665	-0.801099	-0.34901	-1.07687	1.28994	1.80768	0.468055	-0.397999	0.856532	1.58879
864199~072-R~CVUJ50	ESCA	14150.9	3.0642e+06	29314.5	10633.5	206936	41682	1.14168e+06	928.58	0	2.88593e+06	11341.9	888.975	784.913	0	8550.98	0	1.24775	2.75565	2.60924	2.68464	2.13571	2.65643	2.04875	1.48276	-0.34901	2.37274	1.27024	0.74684	1.14131	-0.397999	1.12127	-0.567589
791794~340-R~K7TB58	CESC	1138.6	3.40756	0	1.19475	206192	0	19.6901	0	0	29.8501	0	62.9908	0	0	2213.78	25830.6	0.261524	-0.708308	-0.833254	-0.567072	2.13464	-0.75684	-0.542254	-0.801099	-0.34901	-0.281647	-1.05879	0.0245175	-0.704236	-0.397999	0.562385	3.92291
355891~322-R~G9UG89	ANSC	5442.29	2989	0	0	200358	0	51.5118	6.41559	0	0	12.8981	145.179	0	0	524.649	588.309	0.873697	0.97055	-0.833254	-0.86829	2.12608	-0.75684	-0.321231	-0.131593	-0.34901	-1.07687	-0.402276	0.251191	-0.704236	-0.397999	-0.0325984	2.25195
285369~178-R~WYVWV0Q13_RG-J29	PAAD	46237.9	10399.6	1227.26	917.481	199073	6828.9	63791	4587.71	0	250.087	36009.4	6423.81	4663.33	0	11641.8	221.715	1.71126	1.29155	1.54746	1.74614	2.12416	2.07606	1.3642	2.01627	-0.34901	0.204571	1.55842	1.28924	1.6343	-0.397999	1.2489	1.82185
713683~067-R~CQJ	COAD	16008.7	687843	328.873	378.838	197304	97.2792	97413.4	1.44974	33.6875	274087	28807.2	121.919	930.422	0	10276.7	16.2295	1.29604	2.37094	1.10747	1.40779	2.1215	0.715211	1.46467	-0.501703	2.39456	1.82681	1.50275	0.203637	1.18834	-0.397999	1.19731	0.690638
616732~234-R1~H7C	PAAD	147218	345.749	11599.8	8325.93	182771	194001	1.3742e+06	974.684	0	3611.6	22427	15766.2	75777.1	7.78197	61663.4	247.625	2.16465	0.415774	2.29898	2.5909	2.0987	3.14984	2.09273	1.49893	-0.34901	0.822908	1.4403	1.53558	2.40605	1.60111	1.93851	1.8705
381576~328-R~J31M848	PAAD	37213.8	55734.9	1243.54	11575.2	181869	19898.9	227245	73437.1	8642.17	1.00466e+06	2330.61	27819.3	59338.9	1625.67	17011.6	13470.6	1.62627	1.72384	1.55186	2.71715	2.09722	2.41919	1.66568	2.94283	6.66355	2.12804	0.875588	1.69139	2.33836	6.40551	1.40579	3.63516
193399~133-R~JW1KQ4	PAAD	37498.2	933781	1799.63	988.727	180985	7110.09	72307	510.186	0	26932.9	27495	16276.1	119512	0	31059.9	91.404	1.62925	2.44965	1.67549	1.77477	2.09577	2.08901	1.39394	1.28293	-0.34901	1.28879	1.49112	1.54431	2.53217	-0.397999	1.65483	1.43301		133-R
864199~072-R~CVU	ESCA	25178.3	3.56081e+06	25996.5	7526.72	176827	43175.4	772629	700.472	0	2.68647e+06	20296.6	315.775	1211.9	0	9217.95	0	1.47332	2.79432	2.56904	2.55224	2.08884	2.66773	1.95609	1.38867	-0.34901	2.35614	1.4154	0.463394	1.26143	-0.397999	1.15234	-0.567589
616732~234-R1~H7CN09_RG-F28N77	PAAD	90006.7	0	15162	11174.8	176789	3078.98	31370.1	22.5945	0	2689.16	40634.8	0	24112.4	0	53461.5	11.4882	1.97202	-1.09027	2.3886	2.70366	2.08878	1.82053	1.19578	0.255168	-0.34901	0.754537	1.58856	-1.1166	2.08907	-0.397999	1.87947	0.548382
193399~133-R~JW0KK7	PAAD	23000.5	260856	2114.5	1585.21	174287	29455.8	279772	70.9283	0	238845	24225.2	13319.9	197620	0	11651.2	12.6121	1.4379	2.12126	1.72942	1.95551	2.08453	2.54504	1.71503	0.627634	-0.34901	1.7949	1.45954	1.48932	2.6714	-0.397999	1.24923	0.586474		133-R
914463~074-R~CWCJ04	MAAP	18023.8	1.3456e+06	2780.12	2463.65	173809	32943.7	426922	250.603	0	20657	18312.2	7.44448	1322.6	0	3549.1	29.9954	1.34245	2.54373	1.82098	2.12439	2.08371	2.58095	1.81532	1.04606	-0.34901	1.22727	1.38974	-0.531187	1.28561	-0.397999	0.757568	0.950191
676499~111-R~E4KCP6JV7W29A38J90	LXSC	6858.12	2820.86	93.9475	70.9215	172746	52.7283	575.32	0	0	0	2950.59	34792.3	16.112	0	7216.52	10056.2	0.964207	0.955647	0.690662	0.770088	2.08188	0.521452	0.247267	-0.801099	-0.34901	-1.07687	0.934406	1.75276	0.0818858	-0.397999	1.05109	3.50596
592915~224-R~A96AZ5	ISTAD	33712.3	399673	2774.82	5691.45	167077	203694	1.43183e+06	67638.8	0	155754	35434.9	0.658261	19249.7	0	1672.16	0	1.58758	2.23114	1.82034	2.44515	2.07193	3.16549	2.10248	2.91535	-0.34901	1.69575	1.5544	-0.977826	2.02673	-0.397999	0.446374	-0.567589
324938~238-R~AV5T71P86	BLCA	10960.2	3278.94	10.4241	1.04808	166813	7.00424	665.274	115.008	0	46.3598	32.7165	41437	0	0	5139.48	186.791	1.14773	0.994384	-0.0180604	-0.593577	2.07146	-0.0894576	0.281685	0.787357	-0.34901	-0.182246	-0.181197	1.80071	-0.704236	-0.397999	0.9107	1.74646
496974~208-R~KEWK70Q98U51X33	PAAD	33413.4	393.705	13.9344	13.424	165490	5805.25	40794.3	114.179	0	34.3451	1839.68	14090.1	1.24347	0	21935.2	8390.5	1.58409	0.449131	0.0716157	0.154416	2.06909	2.02396	1.25811	0.784959	-0.34901	-0.250104	0.81661	1.50474	-0.480554	-0.397999	1.51094	3.42593
885724~159-R~NS2M288M891	PAAD	21653.7	23633.2	8409.45	18522.1	164842	9919.64	132960	292.81	0	24534.6	10650.5	22933.2	25542.3	0	13617	7.64758	1.41428	1.50292	2.19134	2.89728	2.06792	2.19584	1.53849	1.09788	-0.34901	1.26716	1.25455	1.63839	2.10502	-0.397999	1.31373	0.385943
616732~234-R2~H2EN46PR2AK5	PAAD	31397.6	278.72	233.508	182.683	164325	260.513	2504.19	0	0	42.6267	722.772	12863.3	0	0	31010.7	2805.21	1.55973	0.360459	0.99327	1.12938	2.06698	1.02923	0.595979	-0.801099	-0.34901	-0.201286	0.583763	1.47974	-0.704236	-0.397999	1.65417	2.94176
193399~133-R~JW1_RG-M307	PAAD	14644.9	431176	1151.56	354.364	164280	2303.74	17333.4	483.972	0	14555.2	21950.5	43216.4	44979	0	20120.8	50.4741	1.26118	2.25067	1.52617	1.38227	2.0669	1.7275	1.05501	1.26534	-0.34901	1.14608	1.43494	1.81225	2.26166	-0.397999	1.47523	1.17439		133-R
676499~111-R~E4KCP6JV7W28_RG-E99Q04	LXSC	7096.74	7193.16	45.8033	58.2411	160799	1267.96	10664.5	0	0	0	1988.27	78077.4	0	0	5197.18	4948.92	0.977595	1.19664	0.453917	0.695763	2.06052	1.53602	0.939753	-0.801099	-0.34901	-1.07687	0.835977	1.97454	-0.704236	-0.397999	0.915318	3.19262
592915~224-R~A96AZ4IF6NM3	ISTAD	29668.8	994252	1210.11	1896.86	160343	89604.3	669086	34933.6	0	27687	31487.5	0	25768	0	1266.15	0	1.53756	2.46581	1.54275	2.02425	2.05967	2.90199	1.92194	2.69457	-0.34901	1.29519	1.52494	-1.1166	2.10745	-0.397999	0.331394	-0.567589
K21392~128-T~KUNM671	PAAD	12262.9	34213.5	132.191	89.1423	159286	64505.6	567639	2940.93	0	240.574	1781.22	46974.9	0	0.741116	31148.6	9052.15	1.19169	1.59819	0.803939	0.856619	2.0577	2.79654	1.88292	1.86773	-0.34901	0.195614	0.808558	1.83513	-0.704236	0.112222	1.65601	3.45948
197837~219-T~E00E81FC2	STAD	1262.12	61619.4	2561.8	724.355	155219	20790.5	204142	51731.5	0	1.74306e+06	3231.63	157.878	19088	0	1157.82	0	0.30181	1.74969	1.79362	1.65568	2.04999	2.43326	1.64024	2.82576	-0.34901	2.25582	0.957095	0.274048	2.02439	-0.397999	0.294425	-0.567589
157184~299-T~F75M577	MACR	69755.2	1.2665e+06	3199.52	4592.48	145358	23336.1	212210	4572.89	0	351273	68129.7	319.92	1953.8	0	12138.3	0.726858	1.87224	2.52813	1.86799	2.36296	2.03043	2.47032	1.64944	2.01519	-0.34901	1.88435	1.71748	0.466961	1.39355	-0.397999	1.26617	-0.326119
616732~234-R1~H7CN11	PAAD	40296.1	195.553	1094.93	494.776	137846	66068.6	447318	285.606	0	1519.93	11056.1	7598.72	25625.4	0	13747.2	0	1.65742	0.269596	1.5093	1.50986	2.01461	2.80423	1.82639	1.08958	-0.34901	0.622289	1.26387	1.33532	2.10592	-0.397999	1.31766	-0.567589
914463~074-R~CWAJ57	MAAP	18355.7	3.65234e+06	9450.51	4537.12	137640	163471	1.22558e+06	337.138	0	39607.1	37929	1119.93	8455	0	3027.54	0	1.3496	2.80086	2.2304	2.35831	2.01416	3.0949	2.06557	1.14483	-0.34901	1.37822	1.57137	0.810147	1.79899	-0.397999	0.691837	-0.567589
631745~148-R~DE5YE7	OPHSC	5244.25	117.366	0	10.6782	136505	0	0.663351	0	0	60.177	0	16462.7	0	0	5015.27	516.684	0.859188	0.139003	-0.833254	0.0734952	2.0117	-0.75684	-1.14046	-0.801099	-0.34901	-0.12288	-1.05879	1.54744	-0.704236	-0.397999	0.900582	2.19467
945586~337-R~P0POOL_AL-UT8TK4PK1_RG-PX9	OCSC	608.184	23.1173	56.4246	14.7719	136360	0	20.9071	114.07	0	110.543	28.148	1902.98	160.774	0	4631.81	7588.04	0.0163284	-0.27065	0.522366	0.188648	2.01138	-0.75684	-0.528692	0.784642	-0.34901	0.0164087	-0.217519	0.955518	0.703751	-0.397999	0.867685	3.3815
791794~340-R~K7TB57	CESC	1738.05	24.157	0	0	135232	0	6.48105	0	0	0	4.01162	12.6613	0	0	2974.08	46662	0.42699	-0.259782	-0.833254	-0.86829	2.0089	-0.75684	-0.783663	-0.801099	-0.34901	-1.07687	-0.656721	-0.399191	-0.704236	-0.397999	0.684469	4.18429
197837~219-T~E00E84EN5M814FH9	STAD	115.911	163620	2601.14	1196.35	135025	4498.18	37611.8	80509.2	0	2.206e+06	3895.66	24.3712	6763.48	0	555.343	0	-0.629907	2.00116	1.79872	1.84774	2.00845	1.94213	1.23884	2.97355	-0.34901	2.31044	1.0037	-0.229329	1.7372	-0.397999	-0.00912113	-0.567589
944545~341-R~AEEEFE	OCSC	3675.52	8383.53	0	0	133692	17.0385	238.338	242.229	0	4.27111	0	7905.82	0	0	4522.84	28648.7	0.72007	1.23607	-0.833254	-0.86829	2.00549	0.171254	0.0387248	1.03475	-0.34901	-0.691393	-1.05879	1.34619	-0.704236	-0.397999	0.857837	3.96868
914463~074-R~CVW	MAAP	21491.1	1.22697e+06	2879.75	1266.05	133632	35748.3	379598	164.237	0	81578.9	23059.2	2582.43	5362.13	0	4680.01	453.631	1.41133	2.51997	1.83276	1.86942	2.00535	2.60716	1.78744	0.905555	-0.34901	1.54578	1.44723	1.03925	1.67294	-0.397999	0.871966	2.13727
K75429~239-R~C27FW6Q02	PROSTATE	2487.63	4262.86	0	0	133352	318.534	3371.21	17344.7	0	40.4882	2.92994	8094.86	0	31.347	1488.99	190.275	0.567298	1.06194	-0.833254	-0.86829	2.00473	1.09352	0.666508	2.46061	-0.34901	-0.212942	-0.717373	1.35267	-0.704236	2.80076	0.398411	1.75459
676499~111-R~E4KCP8	LXSC	4979.3	20928.9	0	0	131627	231.29	4736.86	0	0	0	916.983	26709.7	0	0	2575.04	1124.46	0.838896	1.47163	-0.833254	-0.86829	2.00085	0.991207	0.747196	-0.801099	-0.34901	-1.07687	0.64306	1.68022	-0.704236	-0.397999	0.624892	2.53793
945586~337-R~P0POOL_AL-UT8TK4	OCSC	391.453	20.4498	91.1788	21.7558	130878	0	32.2649	37.9709	0	909.836	40.6608	857.458	611.326	0	3732.8	3069.61	-0.155811	-0.300833	0.680757	0.329124	1.99915	-0.75684	-0.42957	0.422846	-0.34901	0.50339	-0.128418	0.736947	1.07222	-0.397999	0.778438	2.98156
417821~307-R~TO3UT2VL5Q89	LUSC	3166.2	261.826	0	18.9518	129728	52.1684	62.4475	28.9452	0	35523.7	898.642	208.224	36.5043	0	1056.15	10.8845	0.661691	0.344417	-0.833254	0.278734	1.99652	0.518091	-0.276339	0.334815	-0.34901	1.35299	0.638025	0.34958	0.299103	-0.397999	0.256436	0.526483
969688~162-R~JZ6MP4QZ8	OPHSC	2322.33	218.466	1.49546	13.281	128672	0	37.7398	1.48682	31.6923	51.8893	3.00668	28156.5	4.47654	0	19484.5	37434.3	0.54039	0.29799	-0.527196	0.150599	1.99408	-0.75684	-0.393413	-0.496682	2.34873	-0.156638	-0.712549	1.69469	-0.233503	-0.397999	1.46194	4.0869
197837~219-T~E00E82EP5F24	STAD	368.993	30143.8	2201.92	509.435	125576	1014.8	18562.7	42175.3	0	2.54977e+06	3312.09	287.812	17891.5	0	1754.21	6.44617	-0.178883	1.56558	1.74297	1.52103	1.98682	1.46462	1.07127	2.75751	-0.34901	2.34402	0.963228	0.438035	2.00647	-0.397999	0.466178	0.319828
791794~340-R~K7UA30	CESC	1107.95	9.23318	0	0	124125	0	15.2751	0	0	0.616615	4.29406	3.08307	0	0	1262.31	6173.71	0.25085	-0.491408	-0.833254	-0.86829	1.98336	-0.75684	-0.599212	-0.801099	-0.34901	-0.965478	-0.643044	-0.730577	-0.704236	-0.397999	0.330139	3.29034
285369~178-R~WYVWU3E29T50	PAAD	58891.9	13675.9	1971.64	1316.98	123190	8597.86	99454.7	29086.8	0	2140.81	30815	1529.91	13588.3	0	9586.79	37.0501	1.80596	1.36207	1.70602	1.88453	1.9811	2.14996	1.46959	2.63336	-0.34901	0.701676	1.51956	0.895678	1.93032	-0.397999	1.16856	1.04083
K21392~128-T~KUHM703	PAAD	4248.67	105465	39.0945	0	121355	59820.2	491712	15684.7	0	117.727	888.072	47248.6	0	0	26690.5	8073.86	0.776787	1.88807	0.402138	-0.86829	1.97663	2.77235	1.84885	2.427	-0.34901	0.0308833	0.635077	1.83672	-0.704236	-0.397999	1.59211	3.40893
413124~020-R~LF3	OCSC	298.934	2.02156	0	0	120251	0	0	0	0	0	0	1576.23	0	0	9456.08	30424.6	-0.261064	-0.805529	-0.833254	-0.86829	1.97391	-0.75684	-1.26121	-0.801099	-0.34901	-1.07687	-1.05879	0.903856	-0.704236	-0.397999	1.16289	3.99526
114868~125-R~FEWC31	OPHSC	244.208	83.1638	0	0.664292	120181	0	4.96964	7.97303	0	21.1062	0	8625.73	0	0	9386.7	158.349	-0.339932	0.0511891	-0.833254	-0.673091	1.97373	-0.75684	-0.83722	-0.0678903	-0.34901	-0.358935	-1.05879	1.3701	-0.704236	-0.397999	1.15984	1.67387
417821~307-R~TO3UT3VL8	LUSC	3101.73	4.73661	0	1.37278	118689	46.4448	38.1694	26.0415	0	141.269	1.17142	4.52609	106.297	0	438.059	0	0.65364	-0.640444	-0.833254	-0.537186	1.97001	0.481545	-0.390796	0.300732	-0.34901	0.0728334	-0.865362	-0.647538	0.590087	-0.397999	-0.10706	-0.567589
864199~072-R~CVUJ50N55P32	ESCA	8421.39	5.68484e+06	9829.31	5727.9	117140	44033.9	981150	1473.91	0	2.88345e+06	10574.6	7.97076	380.49	0	3483.94	0	1.04459	2.91479	2.24355	2.4476	1.96609	2.67404	2.01279	1.63701	-0.34901	2.37255	1.25277	-0.514598	0.941235	-0.397999	0.749905	-0.567589
249662~076-R~GGV	HGSOC	67342.7	0	0	0	110005	0	7884.03	4.41546	0	19.3716	10.7161	129323	0	0	5793.77	0.901281	1.85846	-1.09027	-0.833254	-0.86829	1.94736	-0.75684	0.868076	-0.236626	-0.34901	-0.377886	-0.444879	2.113	-0.704236	-0.397999	0.960262	-0.283587
157184~299-T~F75M580F13	MACR	60587.3	971210	1213.16	1539.39	109677	18050.1	280087	24930.7	0	15524.5	33774.2	6.33722	113.355	0	19341.6	3.73121	1.81708	2.45977	1.54359	1.94428	1.94647	2.38791	1.71529	2.58184	-0.34901	1.16103	1.54243	-0.569754	0.607723	-0.397999	1.45889	0.119369
157184~299-T~F75M580	MACR	46109.8	1.14278e+06	546.701	587.956	109667	18162.5	203410	62995.6	0	10636.7	41621	47.3854	337.472	3.34306	8107.22	0	1.71018	2.50166	1.27716	1.57586	1.94644	2.3899	1.63939	2.89159	-0.34901	1.07336	1.59454	-0.0521862	0.908115	0.953245	1.09923	-0.567589
193399~133-R~JW4	PAAD	21482.9	108366	949.115	597.281	109055	9461.54	105931	53.4236	0	15437.9	16833.7	19254.6	21841.8	0	27244.7	24.7849	1.41118	1.89506	1.46152	1.58188	1.94477	2.18068	1.48456	0.534448	-0.34901	1.15974	1.36874	1.59042	2.06169	-0.397999	1.60061	0.86884		133-R
343268~274-T~Z41Q89_RG-UB5UU9	BLAD	10848.3	17265.6	411.399	45.8253	108924	38.7815	44883.2	58.3544	0	29445.4	19616	0	18147.4	0	1205.59	0	1.14371	1.42209	1.1822	0.605639	1.94442	0.425021	1.28078	0.563429	-0.34901	1.30947	1.40689	-1.1166	2.0104	-0.397999	0.311134	-0.567589
633275~114-R~NTPYJ3G38H23	UEC	22335	344.465	4.68661	4.04541	107185	34.7025	16894.4	1.18581	0	21.2875	373.447	44938.4	0.592906	0	2239.66	0	1.42641	0.414819	-0.251538	-0.248098	1.93962	0.390309	1.04892	-0.539795	-0.34901	-0.357041	0.419364	1.82297	-0.575357	-0.397999	0.567191	-0.567589
945586~337-R~P0POOL_AL-UT7TU9	OCSC	318.824	19.2781	12.3615	0.24928	106638	0.400887	4.8897	249.265	0	92.704	0	32.9149	48.3468	0	6371.56	811.012	-0.235928	-0.315298	0.0343686	-0.783003	1.9381	-0.648676	-0.840419	1.04428	-0.34901	-0.0240044	-1.05879	-0.149689	0.375069	-0.397999	0.999581	2.39364
242566~281-R~HH0E27F63	PAAD	56510.8	42.8151	1656.79	523.131	105261	85839.4	783515	7527.24	0	34480.3	11980	2423.61	82174.7	0	14000.9	0	1.78981	-0.116907	1.64782	1.53118	1.93422	2.88822	1.95941	2.1817	-0.34901	1.34607	1.28389	1.02184	2.42848	-0.397999	1.32522	-0.567589
676499~111-R~E4KCP6JV7W28_RG-E99Q06U26	LXSC	9636.36	3614.47	9.47398	15.6742	105162	485.264	4366.08	0.943776	0	0.940164	2143.49	39252.5	1.87543	0	8086.55	13162.2	1.09734	1.01946	-0.0471212	0.209967	1.93394	1.22825	0.727858	-0.579009	-0.34901	-0.923171	0.854719	1.78585	-0.411853	-0.397999	1.09817	3.62492
212328~146-R~MU8QX6A01KA4PE5	PAAD	42046.6	406.925	3637.73	1552.4	103066	271.402	7208.2	30.2869	0	7364.36	15827.6	25155.6	32266.8	0	22153.5	0	1.67406	0.457615	1.91093	1.9475	1.92794	1.04232	0.846811	0.349461	-0.34901	0.988106	1.35336	1.66377	2.16971	-0.397999	1.51504	-0.567589
496974~208-R~KEWK70Q98U51	PAAD	22997.9	179.381	25.58	31.1915	100555	16143.2	148272	98.7435	0	8.47742	1585.52	9448.13	0	0	17533.4	15942.8	1.43786	0.247486	0.264556	0.462048	1.92059	2.35208	1.56436	0.73688	-0.34901	-0.555343	0.779543	1.39509	-0.704236	-0.397999	1.41829	3.70963
266295~075-R~IP9M779JL9	OPHSC	2965.45	487.521	0	5.13096	100153	4.49156	72.3328	98.2069	0	2.39861	562.539	140580	2.41273	0	9256.78	4320.2	0.636057	0.504042	-0.833254	-0.173423	1.91939	-0.210345	-0.241978	0.735077	-0.34901	-0.793168	0.521339	2.1359	-0.36443	-0.397999	1.15407	3.13258
676499~111-R~E4KCP6	LXSC	4838.22	8882.96	31.1615	35.0044	99621.2	465.602	8286.45	0	0	0	723.962	33609.8	21.1481	0	2584.44	4039.07	0.827646	1.25097	0.32835	0.504942	1.91781	1.21501	0.879888	-0.801099	-0.34901	-1.07687	0.584173	1.74327	0.153299	-0.397999	0.6264	3.10284
176247~063-R~IK9	COAD	4762.14	39.2772	1243.82	255.499	99156.1	6.50037	2664.87	23.8711	0	103026	27985.6	2735.57	180.293	2.61357	16456.9	31.8441	0.821442	-0.138587	1.55194	1.25734	1.91641	-0.11032	0.610732	0.272774	-0.34901	1.59991	1.49553	1.05506	0.735285	0.784054	1.39208	0.975798
616732~234-R1~H7CN30	PAAD	51085.4	88.2404	2316.51	1219.01	96088.6	54578.5	454840	195.832	0	2226.41	14632	3642.22	54358	0	20262.2	71.3979	1.75029	0.0662707	1.75994	1.85493	1.90705	2.74293	1.83035	0.964021	-0.34901	0.710763	1.33377	1.13358	2.31409	-0.397999	1.47813	1.32516
212328~146-R~MU9UQ4_RG-T58	PAAD	29672.4	1859.02	5754.04	3988.31	93063.9	3310.73	96205.3	987.451	0	3116.09	14977.3	16562.2	14716.5	0	13933	11.424	1.53761	0.848316	2.06437	2.30892	1.89751	1.84381	1.46171	1.50328	-0.34901	0.788697	1.33959	1.54909	1.9524	-0.397999	1.32322	0.546106
945586~337-R~P0POOL_AL-UT7TU8PH7	OCSC	258.212	47.0186	26.7933	5.88393	91089.2	0	3.00368	111.936	0	254.371	35.6843	1435.27	67.6332	0	2259.25	652.79	-0.318188	-0.0933167	0.279496	-0.129035	1.89112	-0.75684	-0.932017	0.778387	-0.34901	0.208494	-0.160153	0.878167	0.466395	-0.397999	0.570793	2.29785
266295~075-R~IP9M779JN0KJ8	OPHSC	4479.04	103.572	13.4041	3.14089	88401.1	0	22.5628	4.0346	0	144.103	4.01469	94159.6	1.34849	0	4109.95	7313.78	0.797454	0.107096	0.0595141	-0.323804	1.88219	-0.75684	-0.511401	-0.260994	-0.34901	0.0774068	-0.656568	2.02593	-0.467891	-0.397999	0.818246	3.36523
915372~287-R~FJ6	OPHSC	3344.39	108.243	0	1.43843	87349.2	0	52.8036	4.91958	17.1463	84.9535	6.12673	6944.09	1.2324	0	2248.14	29.7848	0.68312	0.11835	-0.833254	-0.526728	1.87862	-0.75684	-0.315464	-0.206885	1.89332	-0.0440254	-0.568888	1.3106	-0.481924	-0.397999	0.568754	0.947177
282377~053-R~UXW	COAD	15583.1	954655	2926.2	2825.49	86622.7	10042.1	969085	178240	0	443346	26118.5	1028.46	166306	0	1644.18	29.8524	1.28549	2.45535	1.83811	2.17688	1.87613	2.19978	2.00985	3.23912	-0.34901	1.93834	1.47831	0.786792	2.62364	-0.397999	0.439397	0.948147
941728~121-R~NVGK03N50	LUAD	29900.3	20.9615	0	0	85915.3	0.545511	18.3657	0	0	5.83094	2.89412	12436.7	1.75952	0	217.537	1272.18	1.54061	-0.294762	-0.833254	-0.86829	1.87369	-0.617151	-0.557953	-0.801099	-0.34901	-0.631279	-0.719657	1.47049	-0.423243	-0.397999	-0.395675	2.59244
582836~169-R~A38AC6	OPHSC	2048.53	135.772	0	0	82207	0	3.44681	21.6003	0	1.02895	1.02808	12251.7	1.02895	0	1075.93	2506.72	0.4913	0.176221	-0.833254	-0.86829	1.86054	-0.75684	-0.907106	0.240781	-0.34901	-0.912794	-0.882397	1.46638	-0.508377	-0.397999	0.264105	2.89205
582836~169-R~A39AH5	OPHSC	2637.06	75.5387	0	3.5039	80904.2	1.14756	2.44811	0	0	1.21732	1.22098	10015.2	0	0	2390.88	4532.34	0.590126	0.0267342	-0.833254	-0.291604	1.85578	-0.511595	-0.967468	-0.801099	-0.34901	-0.892205	-0.859732	1.41108	-0.704236	-0.397999	0.594209	3.15376
631745~148-R~DE5	OPHSC	6970.68	29.5411	2.0548	0.802898	80835	0	3.68694	0	2.05082	2.75093	0	21339.5	0.688481	1.81416	6238.94	742.08	0.97058	-0.209842	-0.45951	-0.642437	1.85552	-0.75684	-0.894626	-0.801099	0.513901	-0.770294	-1.05879	1.61863	-0.559227	0.553998	0.990881	2.35443
791794~340-R~K7TB59	CESC	1642.1	8.21756	4.0932	4.30619	78780.5	0	0	0	0	0	1.02141	81.3017	0	0	3019.51	22047.6	0.404771	-0.518324	-0.288423	-0.228787	1.84785	-0.75684	-1.26121	-0.801099	-0.34901	-1.07687	-0.883219	0.093569	-0.704236	-0.397999	0.690739	3.85292
676499~111-R~E4KCP6JV7W28	LXSC	2387.57	590.805	11.3352	2.57436	78694.1	23.8068	108.922	0	0	10.4111	1163.58	15097.8	234.921	0.320531	9016.69	6552.76	0.551232	0.553431	0.0076214	-0.380182	1.84752	0.273483	-0.145926	-0.801099	-0.34901	-0.512285	0.702415	1.52369	0.808196	-0.142179	1.1432	3.31667
889142~216-R~T53	BLSC	2703.88	14.5683	0	3.08396	76899.9	2.41332	20.3702	0	0	10.2914	18.7973	10180.7	5.17635	0	6055.57	809.348	0.599918	-0.383358	-0.833254	-0.32911	1.84065	-0.362924	-0.534579	-0.801099	-0.34901	-0.514731	-0.314019	1.41558	-0.200213	-0.397999	0.978542	2.39273
197837~219-T~E00E82EP9	STAD	805.782	15176.8	3142.38	1122.14	76781.4	4149.83	37288.1	27468.2	0	1.68016e+06	3816.28	267.016	3933.91	0	1306.18	0	0.126311	1.38888	1.86196	1.82323	1.84019	1.91628	1.23679	2.61423	-0.34901	2.2473	0.998565	0.41753	1.58722	-0.397999	0.34426	-0.567589
355891~322-R~F4H	ANSC	4952.02	1278.86	0	0	76446.1	0	24.1584	0	0	3.13493	27.3283	170.859	0	7.31453	539.162	278.318	0.836746	0.752051	-0.833254	-0.86829	1.83888	-0.75684	-0.495852	-0.801099	-0.34901	-0.747691	-0.224634	0.295599	-0.704236	1.55078	-0.0213318	1.92195
941728~121-R~NVGK03	LUAD	17851	0	0	0	75464.1	1.25565	43.1243	0	0	0	0	12255.1	1.34858	0	49.9221	251.141	1.33868	-1.09027	-0.833254	-0.86829	1.83503	-0.495839	-0.362529	-0.801099	-0.34901	-1.07687	-1.05879	1.46646	-0.46788	-0.397999	-0.998263	1.8767
496974~208-R~KEWK70QA0	PAAD	12344	95.2988	3.09881	9.26306	75044.2	4696.58	48308.1	96.3771	1.0446	2.0361	2388.14	10527.8	2.05661	0	10989.4	6506.13	1.19428	0.0858725	-0.361119	0.0239983	1.83336	1.95598	1.29823	0.728856	0.20429	-0.819325	0.881668	1.42477	-0.394938	-0.397999	1.22504	3.31352
521955~158-R4~FY6	PAAD	7452.67	105.552	444.721	340.546	74877.4	6859.55	76451.1	339.036	0	134804	5732.36	15575.2	154023	0	2329.63	0	0.996751	0.111925	1.2082	1.36707	1.8327	2.0775	1.40717	1.1467	-0.34901	1.66225	1.10004	1.53223	2.6024	-0.397999	0.583477	-0.567589
296347~364-R~U77V74	COAD	902.578	591708	2745.74	162.332	74236.2	14.6888	166734	17.645	0	2.78354e+06	32507.6	467.525	887.069	0	37488.2	0	0.17067	2.33217	1.81682	1.08439	1.83014	0.126474	1.5922	0.176496	-0.34901	2.36437	1.5329	0.57079	1.17514	-0.397999	1.73264	-0.567589
738166~108-R~VWXP41_RG-G22	READ	707.987	186201	663.606	514.067	73150.7	49.3485	197201	10.0103	0	1.61609e+06	20064.1	25.1011	1271.44	0	10017.9	0	0.0757239	2.03445	1.34191	1.52449	1.82575	0.500605	1.63203	0.00048	-0.34901	2.23828	1.41253	-0.221546	1.2747	-0.397999	1.18676	-0.567589
523694~262-R~HW8H18	PAAD	93270.9	14397.3	22519.3	3812.9	72456.9	386941	3.79859e+06	76.7952	0	8108.53	65011.4	2807.22	47271.9	1.56177	154837	181.759	1.98597	1.37531	2.52099	2.29169	1.82291	3.37137	2.33402	0.653835	-0.34901	1.01043	1.70579	1.06215	2.27542	0.467541	2.31937	1.73446
259778~044-R~TWHPK9A94	COAD	18188.6	221600	413.766	440.122	71667.6	1.19944	690.556	5.75625	0	1.24572e+06	18722.8	10.5837	975.999	0	3872.25	0	1.34602	2.07927	1.18411	1.46511	1.81964	-0.503936	0.290524	-0.162708	-0.34901	2.17792	1.39527	-0.444456	1.20156	-0.397999	0.793607	-0.567589
944545~341-R~AEEEGECT7	OCSC	1660.8	15400.4	0	0	71290.8	8.59501	11.5257	132.853	0	48.1581	12.5473	4977.82	0	0	1960.47	23064.3	0.409203	1.39265	-0.833254	-0.86829	1.81807	-0.0312946	-0.661353	0.835169	-0.34901	-0.173604	-0.408653	1.21928	-0.704236	-0.397999	0.512139	3.87285
184893~071-T~EG4F80FM3	OCSC	3874.53	722.746	25.6925	0	71078.6	1.1519	0	1.21916	1.23106	9.73555	130.145	2095.35	1.21483	0	2285.38	48.3782	0.740707	0.605257	0.26597	-0.86829	1.81718	-0.510947	-1.26121	-0.534736	0.271808	-0.526437	0.157645	0.981928	-0.484111	-0.397999	0.575547	1.15602
653999~131-R~FJYDX3GX1	LUAD	37868	42.8699	1.70891	0	68559.2	183.792	15330.7	0	0	14.3074	150.145	6318.29	0	0	4137.15	30646.7	1.63309	-0.116585	-0.499728	-0.86829	1.80642	0.917808	1.02588	-0.801099	-0.34901	-0.444163	0.193052	1.28469	-0.704236	-0.397999	0.820974	3.99848
252836~082-R~P66	HNSC	4254.09	334.497	0	0.258234	67722.4	42.2209	423.834	5.28821	0	0	0	174.559	0	0	6982.43	1644.83	0.777286	0.40728	-0.833254	-0.780267	1.80276	0.451627	0.174897	-0.186698	-0.34901	-1.07687	-1.05879	0.301444	-0.704236	-0.397999	1.03745	2.70591
638234~109-R~G5PZ51	COAD	6318.73	25652.1	1390.09	18.0119	66904.4	87.4111	869.442	0	0	778501	30991.2	0	8745.77	0	13949.9	0	0.932144	1.52403	1.58912	0.260242	1.79914	0.681259	0.345118	-0.801099	-0.34901	2.0689	1.52098	-1.1166	1.80835	-0.397999	1.32372	-0.567589
259778~044-R~TWH	COAD	22941.4	79265.4	265.61	459.456	66544.7	0	32.9027	11.7249	0	892522	32551.8	2.13739	244.795	0	4964.97	0	1.43689	1.81453	1.03621	1.48154	1.79754	-0.75684	-0.425063	0.0488416	-0.34901	2.1006	1.53324	-0.802868	0.819546	-0.397999	0.896412	-0.567589
114868~125-R~FCWC69	OPHSC	269.974	87.5289	0	1.43284	65731.2	0	4.93969	13.0863	0	181.003	4.06978	3687.64	0	0	4761.55	38.7559	-0.300816	0.0642095	-0.833254	-0.527608	1.79387	-0.75684	-0.838413	0.0828072	-0.34901	0.129951	-0.653843	1.13698	-0.704236	-0.397999	0.87911	1.06021
864199~072-R~CVUJ51_RG-P38	ESCA	6709.75	2.48032e+06	8861.22	2130.63	65561.1	48419.3	544328	371.803	0	1.26265e+06	8908.77	0	315.789	0	3587.39	0	0.955647	2.70121	2.20886	2.06876	1.7931	2.70451	1.87297	1.17745	-0.34901	2.18105	1.21001	-1.1166	0.889787	-0.397999	0.762006	-0.567589
264941~293-T~AHVP58QN6	MACR	2154.8	1.47945e+06	6023.56	796.797	63902.6	5566.66	145641	156.636	14.9231	55095.3	10113.5	177.277	81.2147	0	635.889	0	0.511092	2.56815	2.07968	1.69216	1.78546	2.0105	1.56011	0.889818	1.79221	1.45476	1.24165	0.305659	0.516377	-0.397999	0.0468119	-0.567589
212328~146-R~MU6UQ0	PAAD	10590	7048.16	720.938	9.61624	62293.3	284.081	16859.5	14.9847	0	2933.39	11249.4	31738.7	16382	0	18668	11.4356	1.13428	1.1914	1.3696	0.0369632	1.77786	1.05692	1.04843	0.125053	-0.34901	0.774689	1.2682	1.72755	1.98207	-0.397999	1.44423	0.546517
381249~077-R~GFN	UEC	13041.5	493.582	0	0	61444.2	513.474	143852	0	0	49.0887	92.7063	69091.2	0	0	2604.95	194.955	1.21579	0.507217	-0.833254	-0.86829	1.77377	1.24634	1.55717	-0.801099	-0.34901	-0.169255	0.0737933	1.94099	-0.704236	-0.397999	0.629667	1.76527
523694~262-R~HW9H58	PAAD	62204.8	491.001	6221.33	420.367	60455.1	138540	1.38129e+06	44.6514	0	2980.77	11045.6	172.611	29913.7	0	39887.7	1.56774	1.82739	0.50587	2.09049	1.44755	1.76893	3.04181	2.09396	0.475716	-0.34901	0.778404	1.26364	0.298382	2.14875	-0.397999	1.75831	-0.150765
564639~172-R1~X5CE41	UEC	13861.4	10.5703	0	0	60434.5	24.6903	156745	582.487	0	15.8928	7.19442	122909	0	2.99943	715.754	0	1.23966	-0.459784	-0.833254	-0.86829	1.76883	0.284712	1.57754	1.32714	-0.34901	-0.42131	-0.534064	2.09905	-0.704236	0.877404	0.0956833	-0.567589
212328~146-R~MU8QX6A01KA4PE5V14	PAAD	17754.2	19470.4	3836.02	1921.88	59991.5	1969.23	25337	10.3642	0	17274.6	17278.7	1572.24	65350.3	0	18426	0	1.33655	1.45303	1.92869	2.02927	1.76663	1.67718	1.14509	0.011053	-0.34901	1.1858	1.37525	0.90316	2.36507	-0.397999	1.43883	-0.567589
885724~159-R~NS2M290	PAAD	27456	598.042	886.657	622.797	58642.3	7489.17	74387.6	178.357	0	1935.42	9594.97	18791.4	46816.3	0	4277.59	23.9562	1.50722	0.55656	1.43876	1.59788	1.75985	2.10567	1.40067	0.932954	-0.34901	0.678298	1.22852	1.58374	2.27274	-0.397999	0.834781	0.8544
266295~075-R~IP9M779	OPHSC	3537.56	120.052	11.9715	3.23921	58632.2	0	29.7337	27.701	0	81.3464	135.214	112189	0	0	6551.87	6128.22	0.705097	0.144781	0.0244538	-0.314813	1.7598	-0.75684	-0.448351	0.320634	-0.34901	-0.0539675	0.167106	2.074	-0.704236	-0.397999	1.01112	3.28707
466636~057-R~IJ4M96	PAAD	56040.7	6202.88	3496.73	3979.26	58554.5	99884.1	722993	4586.26	0	5086.04	15083.8	463.8	28784.3	0	3857.43	0	1.78654	1.1585	1.89771	2.30805	1.75941	2.93684	1.94033	2.01617	-0.34901	0.902281	1.34136	0.568599	2.1381	-0.397999	0.792021	-0.567589
417612~090-R~P80K57-POOL_RG-GP7A91T37P15	LUSC	236.043	373.464	0	0	58517.1	6.34489	0	14.1357	0	0	136.388	10467.6	0	0	9040.86	0	-0.35319	0.435575	-0.833254	-0.86829	1.75922	-0.117041	-1.26121	0.106818	-0.34901	-1.07687	0.169248	1.4232	-0.704236	-0.397999	1.14431	-0.567589
444589~340-R~HCEU88	PAAD	28808.3	715.376	10966.6	11012.3	58356.1	55701.4	503418	20.1248	0	4658.77	32347	40779	25149.2	3.73782	26586.9	369.768	1.52604	0.602621	2.28019	2.69805	1.7584	2.74946	1.85443	0.21822	-0.34901	0.881936	1.53166	1.79632	2.10073	1.03329	1.5905	2.04714
242566~281-R~HH0E31	PAAD	64400.5	104.563	1321.78	55.3538	58181.2	57090.5	516579	5042.15	0	13960.6	14675.4	12944.4	68910.7	0	18177.2	62.6261	1.84097	0.109525	1.57227	0.676616	1.7575	2.75736	1.86056	2.04783	-0.34901	1.13641	1.33451	1.48147	2.37975	-0.397999	1.43321	1.26808
254851~301-R~QPJGD0	MACR	352.912	1.98248e+06	1406.78	17.1585	57384.1	1302.07	40336.7	65.8848	0	627788	20767.3	3.3069	93168.6	0	8576.18	24.8652	-0.196278	2.64352	1.59311	0.242644	1.75339	1.54453	1.25544	0.603342	-0.34901	2.019	1.42112	-0.715933	2.46324	-0.397999	1.12249	0.870214
653999~131-R~HEADF5FD6H65	LUAD	4369.38	4.93936	0	0	57224.5	0	582.813	2.46958	0	151.96	0	27550.8	23.6145	0	1016.92	1246.98	0.787752	-0.6315	-0.833254	-0.86829	1.75256	-0.75684	0.250333	-0.3854	-0.34901	0.089636	-1.05879	1.68872	0.182528	-0.397999	0.240795	2.5836
233499~124-R~X3C	COAD	4777.4	1.3464e+06	269.373	129.64	56909.5	3254.5	395448	566897	0	7025.77	19104.7	0.71792	638.757	0	1796.82	0	0.822695	2.54389	1.0409	0.998806	1.75091	1.83832	1.79715	3.62575	-0.34901	0.977192	1.4003	-0.968128	1.08435	-0.397999	0.476101	-0.567589
355891~322-R~G9UG85N08	ANSC	2980	369.523	0	5.62822	56157.4	7.18842	54.8239	5.71541	0	0	66.9816	417.662	0	0.351537	962.744	394.669	0.637972	0.432851	-0.833254	-0.14354	1.74695	-0.0821584	-0.306717	-0.164734	-0.34901	-1.07687	-0.00626487	0.539914	-0.704236	-0.120825	0.21817	2.07587
777334~354-R2~Q8H	PAAD	34177.6	6662.71	2460.43	595.728	55654.5	19753.5	289706	3563.81	0	4245.83	18151.3	78021.7	19770.8	0	18381.2	399.408	1.59295	1.17692	1.78011	1.58088	1.74427	2.41684	1.72331	1.9319	-0.34901	0.860417	1.38753	1.97435	2.03412	-0.397999	1.43782	2.08113
323392~091-R~NPG	HNSC	10300.9	7370.42	12.8798	0	55419.2	1147.05	16128.1	2129.44	2.16142	0	0	11067.7	3.2208	0	2518.55	19.5901	1.12345	1.20291	0.0471055	-0.86829	1.743	1.50389	1.03791	1.75989	0.54145	-1.07687	-1.05879	1.4385	-0.305602	-0.397999	0.61572	0.769398
777334~354-R2~Q8HTH6VH5XY7	PAAD	49796.9	269990	11552.2	6780.97	54605.1	104609	1.28792e+06	13672.7	0	77865.9	51288.7	148171	89451.6	0.348409	23208.2	969.952	1.74029	2.13013	2.2976	2.51226	1.73859	2.95167	2.07735	2.38113	-0.34901	1.53498	1.64665	2.15034	2.45197	-0.122957	1.53428	2.47266
147771~066-R2~NPA	COAD	11189.1	106901	1317.03	1301.84	54272.9	5.07792	860.461	13.9139	0	7440.57	32344.8	0	32924.4	0	1253.99	0	1.15582	1.89155	1.57107	1.8801	1.73677	-0.177794	0.342657	0.101884	-0.34901	0.990493	1.53164	-1.1166	2.1753	-0.397999	0.327406	-0.567589
631745~148-R~DE6YL9	OPHSC	3128.26	131.588	3.48784	27.4563	53930	1.31236	0.701648	4.89877	0	4.90545	4.87539	5414.59	0	0	8087.43	3444.58	0.656974	0.16822	-0.330772	0.414788	1.73489	-0.487872	-1.13506	-0.208061	-0.34901	-0.665041	-0.617054	1.24235	-0.704236	-0.397999	1.09822	3.03249
266295~075-R~IP9M779JL7	OPHSC	5375.07	81.1116	12.9217	14.3903	53314.3	3.03841	16.3066	25.95	0	35.745	568.102	108252	0	2.11312	7445.65	4656.33	0.868833	0.0448324	0.0481149	0.179263	1.73146	-0.308965	-0.58463	0.2996	-0.34901	-0.241096	0.523789	2.0642	-0.704236	0.646894	1.06402	3.16569
485977~131-R~V1VUQ4FUT_RG-H43K86	UEC	107443	2144.1	0	9.52211	53182.9	106.518	343920	4186.69	0	0.929727	124.74	177245	0	0.257988	9950.2	0.867047	2.04135	0.885036	-0.833254	0.0335506	1.73073	0.74404	1.76401	1.98572	-0.34901	-0.924421	0.147147	2.1995	-0.704236	-0.186823	1.18395	-0.291618
633275~114-R~NTP	UEC	10709.7	1423.29	0	1.10316	53028.4	343.577	558341	26.6591	0	17.2684	855.413	99856	0	0	2104.9	4.74719	1.13868	0.779585	-0.833254	-0.583408	1.72986	1.11773	1.879	0.308277	-0.34901	-0.403155	0.625741	2.04205	-0.704236	-0.397999	0.541532	0.205353
K75429~239-R~C27FW8	PROSTATE	2326.38	2128.55	0	0	52840	511.362	2588.92	10533.4	0	0	8.9116	2348.71	0	3.4165	845.585	119.744	0.541072	0.883163	-0.833254	-0.86829	1.7288	1.24502	0.603873	2.29397	-0.34901	-1.07687	-0.486604	1.01323	-0.704236	0.968674	0.164551	1.55125
422866~222-R5~H4QNA8PE6	PAAD	39996.1	1320.79	351.04	296.334	52775.7	4554.72	100741	53.448	0	1535.84	38.7268	40119.4	0	0	1210.84	0	1.65449	0.760353	1.12924	1.31395	1.72844	1.94614	1.47264	0.534597	-0.34901	0.624703	-0.140276	1.79185	-0.704236	-0.397999	0.312932	-0.567589
254851~301-R~QPKHH8	MACR	575.357	1.44416e+06	1620.73	441.673	52488.2	418.7	22233.9	34.7801	0	1.07727e+06	26657.7	32.7593	107055	0	8801.98	0	-0.00535755	2.56194	1.64046	1.46645	1.72681	1.18101	1.11409	0.394301	-0.34901	2.14423	1.48341	-0.150951	2.5017	-0.397999	1.13324	-0.567589
397859~316-R~P0POOL_OT-Q25	IDC	17122.6	19.736	8.35152	7.6733	52292.5	5.8982	54376.6	51.956	0	128.55	1.04851	16631.8	0	8.07478	4916.66	30.7042	1.32237	-0.309548	-0.0850592	-0.0404941	1.72569	-0.137173	1.32631	0.525313	-0.34901	0.0511153	-0.879897	1.55024	-0.704236	1.63129	0.892368	0.960184
217524~143-R2~NWHQW2WV4	PAAD	20991.3	127888	4550.29	2677.95	50924.4	58016.5	1.278e+06	13682.4	0	190.214	9146.06	69125.5	7.17821	0.329412	8011.49	12.1137	1.40212	1.93771	1.98583	2.15633	1.71779	2.76253	2.07551	2.38137	-0.34901	0.1414	1.21657	1.94113	-0.122496	-0.136012	1.09431	0.569986
521955~158-R6~H3CDV5FK0GV8	PAAD	6598.31	3905.63	1706.61	93.0485	50769.4	28529.6	347750	1158.71	0	108983	10489.1	791.26	291304	0	3361.19	0	0.949091	1.03941	1.65773	0.872874	1.71688	2.53479	1.76664	1.55667	-0.34901	1.61294	1.25074	0.714928	2.77881	-0.397999	0.735071	-0.567589
864199~072-R~CVUJ50N55	ESCA	6916.06	3.02686e+06	8594.28	2442.43	50570.1	33980.4	715259	854.391	0	1.94035e+06	10774.8	17.3436	463.155	0	3965.45	0	0.967501	2.75249	2.19862	2.12107	1.71571	2.59089	1.93778	1.45496	-0.34901	2.28068	1.25745	-0.318324	0.995529	-0.397999	0.803443	-0.567589
217524~143-R2~NWH	PAAD	16513.9	120298	5972.92	3305.77	50406.4	54773.1	1.1775e+06	126598	0	305.055	13642.3	134310	5.7112	0	8811.04	95.3414	1.3082	1.92196	2.07686	2.23701	1.71474	2.74407	2.05608	3.12481	-0.34901	0.250479	1.3163	2.12338	-0.177223	-0.397999	1.13366	1.45145
565726~208-R7~QE5	PAAD	47715.8	112.39	185.675	182.002	50181.1	36.7106	28698.9	3188.49	0	50.9865	953.23	11599.9	19.2305	0	3888.2	391.505	1.72358	0.127943	0.916923	1.12796	1.71341	0.407868	1.17466	1.89473	-0.34901	-0.160631	0.65272	1.45138	0.12823	-0.397999	0.795308	2.07232
233499~124-R~X3E	COAD	14548.2	599735	449.918	196.181	49915.1	3998.99	271884	441891	0	25014.5	27209.9	2.46206	201.295	0.517722	3438.11	0	1.25859	2.33564	1.21208	1.15656	1.71183	1.9044	1.70824	3.54251	-0.34901	1.27165	1.48852	-0.775848	0.765629	-0.0141227	0.744428	-0.567589
746538~026-R~YR4W41	COAD	6461.85	6007.76	127.796	267.456	49301.7	0	512.596	0	0	535344	34884.9	6.9664	1452.96	0	7147.41	0	0.940911	1.15028	0.792708	1.2748	1.70814	-0.75684	0.219923	-0.801099	-0.34901	1.98206	1.5505	-0.547179	1.31162	-0.397999	1.04711	-0.567589
713683~067-R~CQJJ45P85T87	COAD	6865.32	526577	229.923	384.314	49057.1	15265.3	123941	28.0194	0	29061.3	26372.3	128.59	482.742	0	6294.28	4.89133	0.964618	2.30214	0.988113	1.41327	1.70666	2.33414	1.52182	0.324321	-0.34901	1.30643	1.48072	0.218138	1.00697	-0.397999	0.994533	0.216302
894883~131-R~ND9W87	ANSC	7570.55	26873.8	134.215	50.5965	48876.9	55203.9	437622	187.368	0	4.74071	18.1859	33086.8	14.8266	14.2853	4529.57	2791.95	1.00289	1.53601	0.808985	0.64282	1.70556	2.74658	1.82119	0.949334	-0.34901	-0.671602	-0.321844	1.73896	0.0602684	2.11102	0.858453	2.93967
157184~299-T~F75	MACR	19128.8	570821	179.868	0	48551.2	14878.4	151372	6974.7	0	2714.68	16660.4	17.7872	56.3352	0	5069.13	0	1.36575	2.32292	0.906345	-0.86829	1.70357	2.32591	1.56927	2.15623	-0.34901	0.756727	1.36616	-0.311767	0.416605	-0.397999	0.905	-0.567589
817829~284-R~KXP	COAD	6646.93	629154	2323.48	599.806	48392.9	33875.8	758036	9432.52	0	69053	17898.6	401.654	2650.62	0	1900.74	0	0.951964	2.34797	1.76095	1.58349	1.70259	2.5899	1.95156	2.25709	-0.34901	1.50712	1.38404	0.529216	1.47795	-0.397999	0.499348	-0.567589
463931~005-R~I38NH5W97	PAAD	69521	153.802	1422.9	2177.74	48383.4	10129.3	132840	24058.5	0	387.321	21829	3.47181	6437.52	0	7832.11	82.4469	1.87092	0.208109	1.59693	2.07714	1.70254	2.20255	1.53828	2.56994	-0.34901	0.305687	1.43356	-0.705623	1.72353	-0.397999	1.08495	1.38794
944545~341-R~AEEEFECU4F83	OCSC	2993.52	9337.73	4.90817	1.74255	48377.3	15.0088	1612.34	30.7192	0	2.45876	4.90726	2451.56	3.71031	0	2966.6	30253.9	0.639744	1.26382	-0.238746	-0.48169	1.7025	0.132952	0.49155	0.354046	-0.34901	-0.7891	-0.615704	1.02499	-0.275225	-0.397999	0.683428	3.99278
521955~158-R3~FY4DV1F55GP1	PAAD	7767.91	25.1669	453.941	29.8761	48160.8	28969.9	206830	108.045	0	42488.6	4009.91	14871.4	2112.8	0	1484.45	0	1.01297	-0.249646	1.21506	0.446061	1.70116	2.5397	1.64334	0.766673	-0.34901	1.39451	1.01091	1.51955	1.4152	-0.397999	0.397148	-0.567589
147771~066-R2~N2AE03	COAD	16764.1	70774.9	118.404	562.821	48117.2	9.13074	220.137	0	0	96037.2	24566.5	61.2299	13414.4	0	3103.38	0	1.31409	1.78536	0.767366	1.55915	1.70089	-0.0138617	0.019955	-0.801099	-0.34901	1.58362	1.46303	0.0168609	1.92675	-0.397999	0.702068	-0.567589
523694~262-R~HW5G97	PAAD	62572.9	1228.66	10552.3	935.826	47947.9	71888.3	840025	7.43399	0	2361.3	11745.7	1945.76	25077.3	0	23368	204.426	1.8297	0.741747	2.2673	1.75372	1.69984	2.83131	1.97593	-0.0885923	-0.34901	0.724398	1.27896	0.961615	2.09993	-0.397999	1.53712	1.78613
195496~121-R~NUH	MACR	24011.6	628004	1822.77	171.217	47850.4	1.01452	8004.42	7.50171	0	96036.3	33397.2	0	95657.5	0	5367.58	0	1.45474	2.3475	1.67976	1.10468	1.69923	-0.532115	0.871671	-0.0859198	-0.34901	1.58362	1.53963	-1.1166	2.47054	-0.397999	0.92866	-0.567589
744664~207-M~X9U	PAAD	44318.7	107.053	2699.86	2310.64	47709.2	161682	1.33009e+06	25623.5	0	369.956	18962.1	0	52392	0	5732.83	25.0116	1.69467	0.115528	1.81118	2.09983	1.69835	3.09137	2.08499	2.591	-0.34901	0.295078	1.39844	-1.1166	2.30389	-0.397999	0.955889	0.87271
233499~124-R~X3EJY2	COAD	5059.52	1.01636e+06	333.437	327.677	47148.3	535.093	615063	447218	0	42369.7	30949.1	13.5914	2414.84	0	1768.63	0	0.845152	2.47147	1.11207	1.35235	1.69483	1.25955	1.90196	3.54652	-0.34901	1.39386	1.52064	-0.381117	1.45218	-0.397999	0.469563	-0.567589
259776~179-R~F2WA96F29	SOC	22950.1	34781.1	4.26518	0	47051.2	3304.65	29093.1	575.239	0	9.55534	9.62553	51745.8	0	0	14156.2	218.334	1.43704	1.60242	-0.277308	-0.86829	1.69421	1.84322	1.1779	1.32296	-0.34901	-0.530363	-0.469253	1.86167	-0.704236	-0.397999	1.32979	1.81509
885724~159-R~NS2	PAAD	16818.1	144.524	355.006	64.9526	46971.6	9629.76	85758.8	253.118	0	1654.88	6116.2	23759.8	24187	0	1192.64	0	1.31535	0.192193	1.13299	0.736888	1.69371	2.18633	1.43443	1.04938	-0.34901	0.642003	1.1162	1.64811	2.08993	-0.397999	0.306671	-0.567589
K66101~001-R~CJYAK9	SRCBC	14925.4	2.16334e+06	3554.88	688.977	45528.8	763	16444.3	121.517	0	1227.1	67814.3	0	1310.98	0	689.855	0	1.26861	2.666	1.90323	1.63652	1.68441	1.37322	1.04251	0.805599	-0.34901	0.572697	1.71632	-1.1166	1.28317	-0.397999	0.0804584	-0.567589
482815~354-R1~A71J04N13P38	PAAD	35324	343.41	665.29	163.707	45183	250.537	51405.6	33.5122	0	612.016	7133.52	38373	198.457	0	10092.1	62.4683	1.60586	0.414031	1.34276	1.0876	1.68214	1.01675	1.31298	0.382246	-0.34901	0.411564	1.15458	1.77963	0.761718	-0.397999	1.18981	1.26698
582836~169-R~A37	OPHSC	2528.22	176.57	0	1.9887	44827.1	1.29988	0	0	0	1.37783	0	5831.51	11.0979	0	2133.93	2412.09	0.573632	0.243442	-0.833254	-0.448754	1.67978	-0.489609	-1.26121	-0.801099	-0.34901	-0.875998	-1.05879	1.2627	-0.0141019	-0.397999	0.547195	2.87505
174316~266-R~AD7I12II7NB9WC6	CSCC	7535.78	260.509	12.8636	2.32697	44811.1	1223.84	13076.5	6.74967	0	0.565212	278.14	37180.4	0	0	6688.01	2210.23	1.00109	0.343124	0.0467141	-0.407666	1.67967	1.52467	0.988136	-0.116868	-0.34901	-0.972972	0.346088	1.77097	-0.704236	-0.397999	1.01963	2.83644
147771~066-R1~NNA	COAD	7433.38	308736	2088.71	2858.61	44039.2	2.87698	110.022	1190.28	0	274490	49249.4	8.40023	16494.6	0	654.115	0	0.995737	2.16466	1.72532	2.18134	1.67449	-0.322055	-0.143562	1.56564	-0.34901	1.82715	1.63652	-0.501766	1.98397	-0.397999	0.0584841	-0.567589
323392~091-R~NPGW20Y05	HNSC	6289.01	511.781	0	4.71797	44006.6	471.348	6378.09	1764.87	0	0	1.72092	5800.13	2.88654	0	259.865	17.4152	0.930298	0.516523	-0.833254	-0.200147	1.67427	1.21893	0.817781	1.69717	-0.34901	-1.07687	-0.809087	1.26122	-0.328441	-0.397999	-0.322434	0.720054
777334~354-R2~Q8HTH6VH5_RG-YX1A46G20	PAAD	33427.3	9928.43	2842.24	1353.03	43692.6	1836.28	202161	3444.23	0	5157.76	14057.9	60308	19124.4	0	20833.3	17.5682	1.58426	1.27962	1.82837	1.89487	1.67214	1.65477	1.63792	1.9205	-0.34901	0.905527	1.32379	1.90369	2.02492	-0.397999	1.48962	0.723712
233499~124-R~X3EJY2KY6	COAD	4518.16	1.08444e+06	230.435	295.963	43290.6	824.17	548126	716663	0	46735	26486.9	50.1414	882.411	0.941101	1907.09	0	0.800857	2.48817	0.988855	1.31347	1.66938	1.39793	1.87462	3.70409	-0.34901	1.4166	1.4818	-0.0369856	1.17369	0.212264	0.500727	-0.567589
847625~237-R1~AFG	PAAD	2623.1	44.9081	16.4	0.889616	43213.4	2792.97	17336.1	3.7946	0	100.666	1125.93	21266	24.2011	0	3249.45	19.285	0.588049	-0.104891	0.122755	-0.624435	1.66885	1.78926	1.05505	-0.277316	-0.34901	-0.00509299	0.694217	1.61768	0.189047	-0.397999	0.721089	0.762799
259778~044-R~TWGA01	COAD	2397.89	156413	688.16	512.902	43099.2	0	8.49159	0	0	1.82826e+06	14930.3	30.083	938.398	0	3601.7	0	0.55292	1.98956	1.35405	1.52362	1.66806	-0.75684	-0.727176	-0.801099	-0.34901	2.26689	1.33881	-0.173615	1.1907	-0.397999	0.763653	-0.567589
323392~091-R~NPGW24	HNSC	3705.85	1318.82	9.90631	0	42933.1	569.086	9633.22	1239.55	7.99318	0	0.995523	9183.24	0	3.66177	1376.5	136.666	0.723287	0.759968	-0.0335841	-0.86829	1.66691	1.27928	0.915621	1.57919	1.35023	-1.07687	-0.886435	1.38728	-0.704236	1.0184	0.365936	1.60922
582836~169-R~A38AC8	OPHSC	4364.31	97.4794	0	3.97641	42897.9	0	0	0	0	0	0	9744.74	0	0	6226.11	8658.74	0.787298	0.0916384	-0.833254	-0.253374	1.66667	-0.75684	-1.26121	-0.801099	-0.34901	-1.07687	-1.05879	1.40357	-0.704236	-0.397999	0.990029	3.43984
381249~077-R~GFKUZ6	UEC	14324.1	573.762	0	0	42398	398.062	204779	0	0	264.988	53.5546	74956.7	0	0	1850.03	130.371	1.25251	0.545906	-0.833254	-0.86829	1.66317	1.16483	1.64098	-0.801099	-0.34901	0.217941	-0.0611541	1.96335	-0.704236	-0.397999	0.488167	1.58853
746538~026-R~YR4	COAD	17171.4	7913.92	729.315	177.183	42233.8	0	1355.44	0	0	1.19044e+06	29807.3	4.65314	1109.48	0	6526.49	30.7011	1.32349	1.22123	1.37346	1.11773	1.66202	-0.75684	0.450391	-0.801099	-0.34901	2.16739	1.51126	-0.641301	1.23701	-0.397999	1.00952	0.960142
777334~354-R2~Q8HTH6VH5_RG-YX4A96G63N09T08	PAAD	36422	64875.3	6091.6	4588.97	41142.2	23806.1	741289	15846.6	0	157922	41504.7	96441	88254.1	0	18456.1	156.399	1.61785	1.76295	2.08344	2.36267	1.65421	2.47671	1.94626	2.43043	-0.34901	1.69896	1.59385	2.0325	2.44824	-0.397999	1.43951	1.66843
K75429~239-R~C28	PROSTATE	2173	2530.91	0	0	40890.8	394.044	2947.63	6952.17	0	1.11771	6.79697	5369.83	0	2.98388	1290.72	146.423	0.514383	0.927728	-0.833254	-0.86829	1.65238	1.16159	0.634655	2.15515	-0.34901	-0.902865	-0.546466	1.24007	-0.704236	0.873818	0.339338	1.63948
324938~238-R~AV5	BLCA	11828.9	8044.92	22.1653	38.7247	40703.8	5.21903	1361.78	47.2108	0	82.3716	35.8174	14390.4	0	0	11476	16.8907	1.17759	1.22545	0.218537	0.542622	1.65102	-0.170429	0.451498	0.493943	-0.34901	-0.0510981	-0.159249	1.51053	-0.704236	-0.397999	1.24297	0.707282
791794~340-R~K7UA26	CESC	342.62	0	0	0	40573.3	0	0	0	0	0	0	4.69184	0	0	482.47	1011.53	-0.207832	-1.09027	-0.833254	-0.86829	1.65006	-0.75684	-1.26121	-0.801099	-0.34901	-1.07687	-1.05879	-0.639429	-0.704236	-0.397999	-0.0672006	2.49119
983718~287-R~QJC	SRCCR	49405.7	680844	2960.45	4760.56	40117.5	214.73	66996.9	2047.44	0	29877.9	45544.1	134.359	79916.1	0	1522.48	0	1.73721	2.36831	1.842	2.37673	1.64669	0.967477	1.37584	1.74677	-0.34901	1.31285	1.61701	0.230088	2.42077	-0.397999	0.407606	-0.567589
817829~284-R~KXPPE6	COAD	7568.82	582655	1407.14	163.23	39330.7	21334.5	523444	8450.07	0	46607	13106.7	2429.54	789.694	0	1856.46	0	1.0028	2.3282	1.5932	1.08649	1.64079	2.44155	1.86369	2.22034	-0.34901	1.41596	1.30631	1.02252	1.14299	-0.397999	0.489602	-0.567589
871537~170-R~T31TN4	OPHSC	627.664	48.4311	11.5896	3.19967	39028.9	0	1.56831	74.077	0	44.4597	2.30861	9774.62	39.4167	0	1403.65	138.186	0.0286513	-0.0858517	0.0144536	-0.318403	1.63849	-0.75684	-1.03737	0.641951	-0.34901	-0.191742	-0.760304	1.40441	0.319807	-0.397999	0.374011	1.61407
481146~293-R~PKCPW8	LUSC	682.822	0	5.3315	6.89298	38383.8	0	0	0	0	3.00628	6.90757	0	0	2.28941	21488.8	245.964	0.0615756	-1.09027	-0.215586	-0.0766196	1.63353	-0.75684	-1.26121	-0.801099	-0.34901	-0.755021	-0.542953	-1.1166	-0.704236	0.697575	1.50244	1.86753
744664~207-M~X9UA22A47	PAAD	33007.8	71.3102	5233.56	3986.77	38291.8	266011	2.03584e+06	11989.9	0	1046.45	22060.8	36.841	69264.1	0	6070.12	23.6993	1.57931	0.0120996	2.03264	2.30877	1.63281	3.25113	2.18601	2.33724	-0.34901	0.535798	1.43619	-0.119633	2.38117	-0.397999	0.979535	0.849826
481146~293-R~PKCPW8UP9	LUSC	1529.99	16.557	0	2.22054	38171.6	0	0	0	0	4.30025	2.93923	0	0	6.70277	15043.1	52.5376	0.377105	-0.352402	-0.833254	-0.420125	1.63187	-0.75684	-1.26121	-0.801099	-0.34901	-0.690114	-0.716784	-1.1166	-0.704236	1.48047	1.35492	1.19177
355891~322-R~F4HJ03	ANSC	2246.59	525.933	0	1.16775	38054.7	0.769417	28.501	0	0	17.9956	10.6354	78.2227	0	0	291.767	345.244	0.527415	0.523533	-0.833254	-0.571816	1.63096	-0.57374	-0.458066	-0.801099	-0.34901	-0.394103	-0.446605	0.0831067	-0.704236	-0.397999	-0.274706	2.01689
746718~042-R~X23XL1	BLCA	1285.9	98.6716	0	0.435269	37712.7	18.1938	108.135	5.23132	0	7.48782	12.6172	0.750117	0.750117	0	1384.92	24992.5	0.309112	0.0947372	-0.833254	-0.729822	1.62827	0.191172	-0.14763	-0.189734	-0.34901	-0.580917	-0.40737	-0.963033	-0.549302	-0.397999	0.368458	3.90833
983718~287-R~PJYLY3	SRCCR	24237.7	1.4782e+06	4417.86	6646.46	37155.9	1252.39	253222	36220.9	0	53569.6	36154.4	36.5191	130244	0.325708	1206.24	0	1.45841	2.56794	1.97594	2.50459	1.62384	1.53206	1.69136	2.70666	-0.34901	1.44825	1.55942	-0.121977	2.55598	-0.138579	0.311358	-0.567589
714174~038-R~T7TB80F29	COAD	1326.59	33930.8	551.703	430.064	36555.9	0	8777.08	1.06416	0	166590	30061.6	0	40.192	0	8433.92	0	0.321298	1.59605	1.2802	1.45627	1.61898	-0.75684	0.893537	-0.55893	-0.34901	1.71135	1.51338	-1.1166	0.325067	-0.397999	1.11557	-0.567589
941728~121-R~NVC	LUAD	31284.8	0.955475	0	0	35993.2	0	33.9924	7.64205	0	1.91406	25.622	29517.7	0	7.45472	207.715	333.739	1.55833	-0.91758	-0.833254	-0.86829	1.61436	-0.75684	-0.417556	-0.080449	-0.34901	-0.828839	-0.240131	1.70765	-0.704236	1.56617	-0.414698	2.00195
355891~322-R~G9UG85	ANSC	2264.95	563.697	1.82251	0	35697.5	1.71559	10.9544	0	5.49138	1.81467	0	194.018	0	0	350.102	315.78	0.5306	0.541357	-0.485979	-0.86829	1.6119	-0.436296	-0.672431	-0.801099	1.09804	-0.836887	-1.05879	0.330286	-0.704236	-0.397999	-0.199541	1.97758
264941~293-T~AHVP56QH2	MACR	349.051	1.78466e+06	6170.59	0	35605.2	14020.1	311018	40.1095	0	107293	8266.53	248.9	66.5576	0	745.382	0	-0.200573	2.61645	2.08775	-0.86829	1.61113	2.30684	1.74015	0.440698	-0.34901	1.60932	1.19135	0.398327	0.462022	-0.397999	0.112439	-0.567589
427551~204-R~NFV	LXSC	1007.49	78.9886	0	0.992998	35600.5	14.2692	926.98	10.0856	45.6699	52.0515	0	1685.2	11.6997	4.09392	44621.1	25894.5	0.213675	0.038087	-0.833254	-0.604024	1.61109	0.117776	0.360307	0.00275782	2.62411	-0.155928	-1.05879	0.922188	-0.000664	1.09997	1.80469	3.924
324938~238-R~AV2T68P82_RG-N29	BLCA	9951.68	16957	0	0	35012	11.109	292.894	147.551	0	0	11.7917	20439.1	0	0	8083.45	132.486	1.10994	1.41744	-0.833254	-0.86829	1.60612	0.0433716	0.0874539	0.869982	-0.34901	-1.07687	-0.422969	1.6068	-0.704236	-0.397999	1.09801	1.59559
496974~208-R~KEWK66P90	PAAD	6842.34	35.0843	0	1.58853	34549.8	3942.74	40268.2	9.57301	0	0	1096.8	12338.9	0	0	11272.5	2683.72	0.963306	-0.166894	-0.833254	-0.503837	1.60216	1.89985	1.25503	-0.0130616	-0.34901	-1.07687	0.687683	1.46833	-0.704236	-0.397999	1.23556	2.9222
579494~129-T~KJ0T35V76	OVT	17722.9	9.27603	0	3.39501	34527.2	166.027	5858.34	36.5217	0	4.06103	1.73473	57952.9	0	0.580534	13109.9	6.44035	1.33586	-0.490332	-0.833254	-0.300982	1.60196	0.885378	0.797612	0.410183	-0.34901	-0.700824	-0.807824	1.89276	-0.704236	0.0231901	1.29803	0.319482
565726~208-R6~QEXA85B65	PAAD	40582.7	121.688	76.5206	46.6747	34262.9	234.863	36230.7	4078.78	0	255.25	1764.94	37464.5	3.12174	0	3211.03	377.719	1.66019	0.148238	0.622795	0.612528	1.59967	0.996106	1.22996	1.97699	-0.34901	0.209291	0.80627	1.77306	-0.312176	-0.397999	0.71617	2.05651
147771~066-R2~NPAU12A83F89	COAD	15290.2	137882	1670.34	2353.56	34238.4	0	805.295	19.0185	1.57884	109747	46160.6	2.38178	27050.9	0	745.935	0	1.27806	1.95709	1.65055	2.10688	1.59946	-0.75684	0.326952	0.200246	0.383877	1.61456	1.62037	-0.782286	2.1209	-0.397999	0.112746	-0.567589
983718~287-R~QJCLY4	SRCCR	27189.5	1.80304e+06	5492	10261.1	34194.4	809.037	270434	24893.7	0	68274.5	60051.1	1.93909	184117	0	991.074	0	1.5034	2.61909	2.04877	2.67098	1.59908	1.39199	1.70697	2.58135	-0.34901	1.50449	1.68599	-0.820783	2.6518	-0.397999	0.230156	-0.567589
572183~171-R~FX3A40A93_RG-E74F63G51	LXSC	5579.89	3555.54	0	5.13596	34190.1	1.40516	1003.49	56.6807	0	13.4164	97.1938	74643.3	26.7081	0	24018.4	43.9096	0.883471	1.01523	-0.833254	-0.173111	1.59904	-0.475247	0.379108	0.553871	-0.34901	-0.45807	0.0854623	1.9622	0.2153	-0.397999	1.54847	1.11409
941728~121-R~NVCJV8	LUAD	12760.4	0	0	0	33926.1	0.818872	2.89017	0	0	2.6237	13.9065	25946.2	0	0	47.7114	20.2518	1.20726	-1.09027	-0.833254	-0.86829	1.59673	-0.564895	-0.938842	-0.801099	-0.34901	-0.778296	-0.384803	1.67226	-0.704236	-0.397999	-1.01662	0.783379
197837~219-T~E00	STAD	269.539	5982.46	2695.29	576.189	33845.5	282.361	7279.92	14832.8	0	1.11973e+06	4994.22	138.237	26686.6	0	825.913	0	-0.301445	1.14919	1.81061	1.56813	1.59602	1.05497	0.84916	2.40834	-0.34901	2.15319	1.06566	0.237841	2.11715	-0.397999	0.154825	-0.567589
616732~234-R2~H2EN46PR0	PAAD	16171.9	101.302	19.8087	0	33781.2	90.6121	988.665	0	0	0.685429	150.861	5532.43	0	0	27417.8	1027.84	1.30001	0.101445	0.182631	-0.86829	1.59545	0.692671	0.37558	-0.801099	-0.34901	-0.955811	0.194232	1.24826	-0.704236	-0.397999	1.60323	2.49825
947758~054-R~UCP	COAD	9276.12	1.76208e+06	11800.6	12192.5	33730.3	23669.6	211237	7772.55	0	1.69516e+06	32407.4	9930.89	147964	0	7388.03	0	1.08243	2.61317	2.30472	2.73706	1.595	2.47487	1.64835	2.19242	-0.34901	2.24936	1.53213	1.40876	2.59129	-0.397999	1.0608	-0.567589
417612~090-R~P80K57M822F19	LUSC	47.2008	88.8217	6.50379	0	33496.6	3.49927	2.88557	12.0318	0	8.3132	2.79794	2791.43	0	0	5306.94	0	-0.97678	0.0679428	-0.158733	-0.86829	1.59293	-0.274292	-0.939123	0.0568052	-0.34901	-0.559396	-0.725895	1.0606	-0.704236	-0.397999	0.923961	-0.567589
147771~066-R1~NYAV96	COAD	9142.45	80489.9	222.158	596.728	33176.4	0	13.9455	0.595154	0	33221.3	29476.8	2.38062	22763.6	0	292.081	0	1.07674	1.81848	0.976667	1.58153	1.59007	-0.75684	-0.619438	-0.645059	-0.34901	1.33745	1.50848	-0.78238	2.07314	-0.397999	-0.274263	-0.567589
466636~057-R~IJ4M96KE2	PAAD	52468.5	67.7038	2450.35	3400.44	33159.3	130480	920246	2361.43	0	2570.3	10579.7	678.683	5630.37	0	4470.93	5.67226	1.76075	-0.00107442	1.77874	2.24783	1.58992	3.02258	1.99758	1.79443	-0.34901	0.744058	1.25289	0.672874	1.68645	-0.397999	0.853063	0.271322
217524~143-R2~NWHQV8	PAAD	27590.6	72983.1	2108.11	1233.47	33140.9	19590.7	697971	6056.06	0	192.835	10304.6	59446.4	17.754	0	5515.34	79.5447	1.50913	1.79327	1.72841	1.85944	1.58975	2.41419	1.93197	2.10904	-0.34901	0.144557	1.24632	1.89974	0.107251	-0.397999	0.939892	1.3723
466636~057-R~IJ4M97	PAAD	30251.8	4720.47	1614.84	2042.9	33093	41780.8	297482	782.669	0	1406.37	12646.5	540.127	17772.7	0	2378.73	0	1.54518	1.08819	1.63925	2.05266	1.58932	2.65719	1.72959	1.4257	-0.34901	0.604294	1.2974	0.61032	2.00463	-0.397999	0.592101	-0.567589
864244~320-R~K3GJ47_RG-PX0UW7	LUSC	1202.71	3.07261	1.02909	6.04363	32981.3	0	3.42429	0	0	13.2897	0	30.6003	1.02011	0	1701.42	9.39267	0.28295	-0.728661	-0.596436	-0.120246	1.58831	-0.75684	-0.908311	-0.801099	-0.34901	-0.460119	-1.05879	-0.169086	-0.509586	-0.397999	0.453546	0.467193
269647~328-T~X98	LUAD	45429.8	216.207	164.913	13.4411	32945.1	1076.08	12418.2	374.002	0	2.40937	743.596	62306.5	0	14.1324	6327.41	5106.24	1.70436	0.295327	0.87746	0.15487	1.58798	1.48341	0.975878	1.17941	-0.34901	-0.792435	0.590839	1.91263	-0.704236	2.10177	0.996705	3.20645
454973~116-R4~NUCP40	PAAD	7504.14	307171	548.976	131.367	32872.7	21698.4	276249	119.992	0	4538.6	5416.9	38579	32.6029	0	9069.85	0	0.999445	2.16335	1.27855	1.00384	1.58733	2.44697	1.71202	0.801411	-0.34901	0.875877	1.08592	1.7811	0.268697	-0.397999	1.14564	-0.567589
249662~076-R~GGVP72NP5U85XQ0C05	HGSOC	24831.7	16.0378	0	2.11293	32827.5	6.87574	3615.6	568.717	0	182.096	7.32088	95166	0	1.95166	2208.88	0	1.46789	-0.360132	-0.833254	-0.433148	1.58692	-0.0946505	0.683111	1.31916	-0.34901	0.131339	-0.530244	2.02885	-0.704236	0.597892	0.56147	-0.567589
413552~270-R~G5GJ08P23	LUSC	11660.5	12.7226	0	1.43602	32766.1	7.40061	0	0	0	97.7132	14.7912	176.809	0	0	11048.9	115.552	1.17197	-0.415853	-0.833254	-0.527106	1.58636	-0.0739494	-1.26121	-0.801099	-0.34901	-0.0119276	-0.370419	0.304938	-0.704236	-0.397999	1.22728	1.53563
343268~274-T~Z41Q86QS8	BLAD	5947.79	6254.68	495.662	25.6698	32726.5	3.20637	2787.09	125.167	0	5109.51	19427.9	0	24149.3	0	1026.86	0	0.908463	1.16065	1.24442	0.389942	1.586	-0.29589	0.621369	0.815407	-0.34901	0.903348	1.40449	-1.1166	2.0895	-0.397999	0.244814	-0.567589
972766~346-R~GUV	UEC	3713.44	1277.4	0	1.45725	32372.9	250.89	111656	4085.53	0	30.7885	78.1293	125625	0	0	6100.31	3.41126	0.724088	0.751758	-0.833254	-0.523782	1.58276	1.0172	1.49705	1.97754	-0.34901	-0.274698	0.0316142	2.10504	-0.704236	-0.397999	0.981586	0.0884197
746718~042-R~X24WG7	BLCA	1200.4	48.7657	0	1.12107	32088.3	1.79662	42.9922	37.2899	0	46.8763	2.86355	9.56092	2.8713	0	771.924	83948.8	0.282197	-0.0841145	-0.833254	-0.580157	1.58013	-0.426863	-0.36324	0.416955	-0.34901	-0.179731	-0.721623	-0.46982	-0.329528	-0.397999	0.126894	4.44387
217524~143-R1~NWAQ40	PAAD	84662.8	109370	20480.4	13065.7	31988.3	24442.1	1.4055e+06	704644	0	1326.89	15701.9	104643	37.706	13.5375	14376.4	140.345	1.94806	1.89743	2.48923	2.76356	1.5792	2.48517	2.09808	3.69844	-0.34901	0.590813	1.35138	2.0549	0.307835	2.06487	1.33617	1.62088
582836~169-R~A39	OPHSC	1773.9	91.7641	0	0	31894.5	3.69619	0	0	0	0	0	2478.7	0	0	1274.66	2134.19	0.434978	0.0762428	-0.833254	-0.86829	1.57832	-0.260547	-1.26121	-0.801099	-0.34901	-1.07687	-1.05879	1.02801	-0.704236	-0.397999	0.334163	2.82097
176374~079-R~UQAQA1UT9	LUSC	1238.15	6.82271	21.4266	31.489	31761.5	0	0	1.7063	0	62.9874	1303.22	134.392	0	0	56174.7	6.08453	0.294308	-0.560575	0.20769	0.465573	1.57708	-0.75684	-1.26121	-0.468421	-0.34901	-0.112464	0.730665	0.230157	-0.704236	-0.397999	1.89995	0.297822
184893~071-T~EG4F79FS7	OCSC	1466.78	65.462	3.58898	1.75987	31669.4	2.2531	16.7108	0	2.30855	15.4417	641.693	920.355	0	3.43056	1960.04	14.5492	0.360598	-0.00961685	-0.323313	-0.479278	1.57621	-0.37835	-0.579152	-0.801099	0.576642	-0.427586	0.554125	0.756349	-0.704236	0.971598	0.51205	0.645283
K66101~001-R~CJ4AN6	SRCBC	18569.8	1.46167e+06	2997.68	605.985	31634.5	157.452	9882.03	83.6691	0	1126.4	54087.6	0	1125.07	5.29651	653.554	0	1.35414	2.56504	1.84619	1.58741	1.57588	0.868466	0.921672	0.682128	-0.34901	0.552855	1.6599	-1.1166	1.24087	1.29499	0.0581297	-0.567589
492569~054-R~C8Q	PAAD	24584.1	390.141	3108.13	1035.35	31457.1	101829	962226	134.272	0	7132.06	8979.9	84295	8262.08	0	9919.52	3.83246	1.46397	0.446795	1.85829	1.79241	1.57421	2.94303	2.00817	0.838693	-0.34901	0.980673	1.21199	1.99557	1.7926	-0.397999	1.18268	0.128729
333224~299-R~PPTE42	UCS	592.546	72.8833	5.41398	9.81691	31289.1	40.573	116.485	65.1231	0	231.255	19.3178	1949.93	0	0	2356.49	201.055	0.0061477	0.0176417	-0.211254	0.0441388	1.57261	0.439155	-0.130135	0.599515	-0.34901	0.186491	-0.307546	0.962202	-0.704236	-0.397999	0.588217	1.77882
184893~071-T~EG4F80FN1WK2VW0	OCSC	3369.38	505.937	42.7331	0	31162.8	9.78738	5.38293	0	4.65189	14.922	96.2409	2181.41	0	0	1548.25	108.935	0.686033	0.513571	0.43121	-0.86829	1.57141	0.00628909	-0.821334	-0.801099	0.990904	-0.435034	0.0830296	0.992968	-0.704236	-0.397999	0.414545	1.50979
212328~146-R~MU9UQ4_RG-T58P6F	PAAD	20386	486.922	1791.34	1244.85	31026.7	18378	170376	572.083	0	581.272	5899.78	36032.3	2009.52	0	8024.91	26.3176	1.39066	0.503726	1.67394	1.86296	1.5701	2.39369	1.59733	1.32112	-0.34901	0.399632	1.10722	1.76236	1.40134	-0.397999	1.09501	0.894362
378893~306-R~PTVGH8	CESC	12061.9	176.092	0	0.709993	31009.5	0	0	1.00332	0	13.0515	9.01073	42499.1	0	0	3245.55	0	1.18522	0.242748	-0.833254	-0.66271	1.56994	-0.75684	-1.26121	-0.568928	-0.34901	-0.464016	-0.484121	1.80766	-0.704236	-0.397999	0.720592	-0.567589
653999~131-R~HEA	LUAD	5064.06	8.30214	0	3.19645	30919.1	0	588.625	21.131	0	77.0402	4.51556	7163.58	0	0	1729.44	2909.69	0.845503	-0.515972	-0.833254	-0.318697	1.56907	-0.75684	0.252683	0.23377	-0.34901	-0.066423	-0.632819	1.31914	-0.704236	-0.397999	0.460298	2.95792
466636~057-R~IJ4	PAAD	83766.3	100.106	1688.29	1554.01	30898.8	94251.3	641336	1834.95	0	4271.48	8863.15	729.763	6083.8	0	3664	0	1.94389	0.0984176	1.65412	1.9479	1.56887	2.91822	1.91189	1.71018	-0.34901	0.861813	1.20873	0.692757	1.70789	-0.397999	0.770745	-0.567589
439559~082-T~GQGUS7	COAD	319.019	190839	685.691	29.6249	30780	18.7903	4118.65	6.48846	1.75705	199266	9320.22	183.179	37536.1	9.24426	7150.22	4.15926	-0.235689	2.04078	1.35285	0.442931	1.56772	0.200993	0.714017	-0.128325	0.435573	1.75288	1.22127	0.314596	2.21158	1.74282	1.04727	0.157653
738386~334-R~J21KP0_RG-V63A86	LUSC	4098.98	0	26.1964	8.67425	30427.6	0	156.422	14.2449	0	136.294	94.3705	89.0037	0	0	6633.49	385.408	0.762748	-1.09027	0.272229	0.00135788	1.56429	-0.75684	-0.0606943	0.109219	-0.34901	0.0645776	0.0781847	0.118116	-0.704236	-0.397999	1.01624	2.0654
354836~022-R~EFGJ91	HNSC	4129.59	82.3246	0	0	29977.5	1.09665	46.3397	0	0	0	107.577	1662.5	0	1.15515	9332.09	4623.3	0.765661	0.0486086	-0.833254	-0.86829	1.55985	-0.519294	-0.345837	-0.801099	-0.34901	-1.07687	0.110537	0.918468	-0.704236	0.308513	1.15743	3.16254
331535~300-R~G35A19	PSEC	6254.9	10023.4	0	0	29813.3	188.139	2034.74	1434.71	0	11.4671	20.5673	97121.5	0	0	5576.2	242.877	0.92817	1.28207	-0.833254	-0.86829	1.55821	0.925269	0.546737	1.62801	-0.34901	-0.491761	-0.292657	2.03443	-0.704236	-0.397999	0.944431	1.86197
983718~287-R~QJCLY2	SRCCR	9705.73	764421	2262.04	3037.04	29804.7	6093.06	290691	109506	0	49813.4	39653.6	0	132349	0	771.258	0	1.10015	2.39812	1.75199	2.20454	1.55812	2.03949	1.72411	3.07634	-0.34901	1.43139	1.58246	-1.1166	2.56042	-0.397999	0.126538	-0.567589
721194~151-R~WEHAP4	COAD	1392.65	127632	1066.4	320.132	29738.5	161.208	16984.9	2.5203	0	48221	27512.8	0	28630.3	0	9442.97	2.56662	0.34031	1.9372	1.50048	1.34345	1.55746	0.875984	1.05019	-0.380551	-0.34901	1.42385	1.49128	-1.1166	2.13661	-0.397999	1.16231	-0.00552471
521955~158-R3~FY4	PAAD	4213.42	245.894	1189.3	334.306	29629.9	52578.6	411202	53.2706	0	156835	5257.09	3686.48	18382.5	0	1683.26	0	0.773526	0.328315	1.53695	1.36	1.55637	2.73095	1.80642	0.533507	-0.34901	1.69735	1.07845	1.13689	2.01397	-0.397999	0.449109	-0.567589
397859~316-R~P0POOL_OT-Q23	IDC	24191.4	1.71075	9.45595	2.52699	29474.1	16.1895	22170.5	43.6401	5.19704	29.8797	0	11451.5	0	44.9364	4524.38	0	1.45766	-0.833481	-0.0476979	-0.385295	1.5548	0.155786	1.11341	0.46823	1.06214	-0.281424	-1.05879	1.44785	-0.704236	3.12347	0.857979	-0.567589
974816~308-R~GNC	COAD	8609.54	1339.44	408.052	1025.61	29416.7	0	158.345	11.5555	0	32555.5	26960.2	84.5021	20.1284	0	6100.6	0	1.05324	0.763961	1.17947	1.78879	1.55422	-0.75684	-0.057813	0.0443629	-0.34901	1.33275	1.48622	0.104037	0.140252	-0.397999	0.981606	-0.567589
779769~127-R~VS0DY7WQ5C22	READ	8384.52	48407.3	956.775	311.888	29314.9	10.1601	4.97787	0	102.044	1.10425e+06	27310.5	0	302.482	0	2329.27	0	1.04287	1.68755	1.46421	1.33349	1.55319	0.0171871	-0.836893	-0.801099	3.23687	2.14996	1.48944	-1.1166	0.877908	-0.397999	0.583413	-0.567589
K98449~230-R~M228	ASTR	321.684	0	2.50755	0	29265.6	0	1.26491	0	0	233.555	1.25035	3.79473	7.61855	0	524.005	0	-0.232442	-1.09027	-0.413256	-0.86829	1.55268	-0.75684	-1.06721	-0.801099	-0.34901	0.188776	-0.856455	-0.686491	-0.107978	-0.397999	-0.0331051	-0.567589
592915~224-R~A96	ISTAD	8808.91	111088	1023.28	882.275	28938.9	58886.5	409362	71085.7	0	63061.9	17435.1	2.83306	3114.17	0	552.225	4.25007	1.0622	1.90145	1.48668	1.73116	1.54934	2.7673	1.80535	2.93196	-0.34901	1.48608	1.37749	-0.747915	1.52255	-0.397999	-0.0114467	0.165365
521955~158-R3~FY4DV2FU4HH2	PAAD	8807.72	30.1597	328.984	85.5075	28926.9	25554.5	191333	34.9157	0	38636.4	4410.06	22362.8	1662.04	0	1334.69	0	1.06214	-0.204678	1.10758	0.840847	1.54921	2.49945	1.62486	0.395566	-0.34901	1.37247	1.03463	1.63148	1.34881	-0.397999	0.353187	-0.567589
466732~252-T~TB5	SIC	7419.09	459728	303.583	32.6614	28711.2	4.43347	67.3843	32.2924	0	5401.68	15085	1.18397	131428	0	5031.35	0	0.994983	2.26718	1.08077	0.479158	1.54698	-0.213757	-0.258557	0.370221	-0.34901	0.916241	1.34138	-0.902265	2.55849	-0.397999	0.901905	-0.567589
521955~158-R7~H5E	PAAD	7520.78	38.3958	314.281	294.288	28579.5	2851.76	27843.1	35.5688	0	77930.9	7038.81	19948.8	6706.51	0	3221.03	0	1.00031	-0.144285	1.09233	1.3113	1.54561	1.79594	1.16747	0.401588	-0.34901	1.53517	1.15124	1.60014	1.73486	-0.397999	0.717456	-0.567589
521955~158-R3~FY4DU9	PAAD	7173.87	84.705	1642.15	55.1471	28440.8	55087.5	415617	115.398	0	158790	6813	1552.82	18640.7	0	1965.75	0	0.981827	0.0558616	1.64486	0.675209	1.54416	2.7459	1.80895	0.788477	-0.34901	1.70023	1.14311	0.899753	2.01783	-0.397999	0.513253	-0.567589
147771~066-R2~NPAU12A81	COAD	24206.4	144259	2894.89	3857.05	28311.8	1.32788	2226.02	9.90275	0	239369	98794.1	30.3464	45109.8	0	1626.57	0	1.45791	1.96873	1.83451	2.2961	1.54281	-0.485726	0.568048	-0.00279973	-0.34901	1.7954	1.81018	-0.171299	2.26246	-0.397999	0.434946	-0.567589
658696~237-R~JYUQH4WA4	COAD	9158.3	844.021	994.505	748.672	28132.1	6.14044	581.818	11.9068	0	278582	20350.1	414.503	56.5278	0	19130.1	0	1.07742	0.64515	1.47714	1.66832	1.54091	-0.126099	0.249928	0.0535861	-0.34901	1.83059	1.41606	0.537835	0.417533	-0.397999	1.45434	-0.567589
K66101~001-R~CJ4	SRCBC	19053.2	1.47662e+06	2480.9	372.408	27982.4	189.299	7438.17	55.1085	0	2755.99	45630.2	0	855.51	0	937.281	0	1.3642	2.56766	1.78288	1.40125	1.53932	0.927231	0.854263	0.544636	-0.34901	0.760228	1.61748	-1.1166	1.16513	-0.397999	0.207094	-0.567589
736525~025-R~TJY	COAD	450.035	551864	549.399	154.945	27975.1	12372.9	161123	79388.3	0	41037.2	36930.1	0	1124.72	0	6532.59	0	-0.101344	2.31422	1.2788	1.06665	1.53924	2.26675	1.58408	2.96887	-0.34901	1.38645	1.56471	-1.1166	1.24078	-0.397999	1.0099	-0.567589
777334~354-R2~Q8HTH6VH5_RG-YX4	PAAD	33955.1	870.985	2692.01	1004.1	27938.7	6338.7	128626	2028.28	0	7832.12	13720.9	64077.9	24844.5	0	18231.9	207.49	1.59039	0.653238	1.8102	1.78067	1.53885	2.05217	1.53062	1.74363	-0.34901	1.00238	1.31774	1.92032	2.09735	-0.397999	1.43445	1.79268
913389~277-R~AG6	MACR	9471.73	515917	222.603	280.464	27728.1	985.218	26030.2	5.41378	0	438332	19513.9	156.76	12239.3	6.99141	11687.6	0	1.0906	2.29688	0.977333	1.29293	1.5366	1.45514	1.1515	-0.180091	-0.34901	1.9357	1.40559	0.27211	1.90138	1.51431	1.25052	-0.567589
944545~341-R~AEEEFECU6	OCSC	7456.2	8113.02	0	8.89557	27710.2	50.9265	1015.48	100.622	0	22.533	81.7661	32125.4	0	0	20795.5	11240.2	0.996936	1.22762	-0.833254	0.0100256	1.53641	0.510507	0.381925	0.743115	-0.34901	-0.344431	0.0428237	1.73087	-0.704236	-0.397999	1.48887	3.55516
579494~129-T~KJ0T35	OVT	23334.9	16.2546	0	3.46614	27704.1	217.648	9361.57	31.3472	0	7.55	0	51633.2	0	0	13863	5.86781	1.44355	-0.356876	-0.833254	-0.29483	1.53634	0.971788	0.908834	0.360597	-0.34901	-0.579224	-1.05879	1.86107	-0.704236	-0.397999	1.32113	0.28409
477875~180-R~X3YKW6R36V07	LUSC	300.623	21.0268	5.27752	0	27444.9	5.96276	14.0648	10.5166	0	11.5466	4.23736	482.734	1.04781	0	2007.71	35.3145	-0.258866	-0.293998	-0.218451	-0.86829	1.53354	-0.134184	-0.617551	0.0155032	-0.34901	-0.490287	-0.64573	0.579556	-0.505817	-0.397999	0.521986	1.02019
116655~072-R~AK7A17CJ5	MACR	5937.88	1.65997e+06	2339.92	129.189	27272.8	408.645	438064	563535	43.7375	742557	50154.2	1718	35757.7	3.71899	2841.11	16.2158	0.90781	2.5978	1.76331	0.997479	1.53166	1.17323	1.82143	3.62377	2.5914	2.05794	1.64107	0.927474	2.19815	1.02963	0.665554	0.690286
417612~090-R~P80K57-POOL_RG-GP7A86	LUSC	103.629	120.567	0	0	27189.6	0	0	0	0	11.3492	77.009	1208.55	0	1.1321	5120.34	0	-0.673357	0.145873	-0.833254	-0.86829	1.53075	-0.75684	-1.26121	-0.801099	-0.34901	-0.493964	0.0280574	0.831028	-0.704236	0.298618	0.909157	-0.567589
352433~323-T~G7UFW1Q63V68	UCCC	27702	22.7248	0	0.390008	27078.4	3.82036	17632.7	2524	6.64098	0	5.98262	16878.3	0	0	7529.96	323.273	1.51071	-0.274876	-0.833254	-0.7421	1.52953	-0.252173	1.05907	1.81666	1.22418	-1.07687	-0.573984	1.55428	-0.704236	-0.397999	1.06867	1.98791
565726~208-R6~QEXA85B66C52	PAAD	22368	279.983	119.632	0	27050.6	321.701	34584	3243.04	0	302.871	568.569	41180.5	0	0	2058.37	75.3929	1.42699	0.361619	0.770791	-0.86829	1.52922	1.09669	1.21892	1.9004	-0.34901	0.248819	0.523993	1.79901	-0.704236	-0.397999	0.53229	1.3489
217524~143-R2~NWHQV6_RG-YV6C65	PAAD	15068.7	87447.3	1618.26	650.703	27003.3	27040.1	651835	1503.59	0	375.243	8113.01	63143.5	35.5872	8.36851	6660.45	38.0354	1.27235	1.83983	1.63995	1.61465	1.5287	2.51758	1.91574	1.64367	-0.34901	0.29836	1.18667	1.91629	0.29225	1.6606	1.01792	1.05213
738386~334-R~J21KP4FU7_RG-CH0WN4	LUSC	2654.38	1.05786	397.036	213.119	26974.6	0	70.0652	0	0	235.571	0	390.517	0	0	5636.67	574.7	0.592688	-0.904438	1.17033	1.18814	1.52839	-0.75684	-0.249432	-0.801099	-0.34901	0.190761	-1.05879	0.52152	-0.704236	-0.397999	0.948893	2.24162
947675~243-R~J4VVJ2AU2B05	COAD	1147.48	2488.73	1388.63	409.218	26918.4	9.39605	1767.63	77.1675	0	1.72102e+06	26971.7	187.368	1025.47	0	27412.6	3.79321	0.264562	0.923401	1.58877	1.43727	1.52776	-0.00556711	0.513358	0.655431	-0.34901	2.25287	1.48633	0.320767	1.21523	-0.397999	1.60315	0.125124
672682~312-R~KNE	LUSC	6633.67	76.3225	0	1.82718	26806.3	448.362	6272.43	41.811	0	0	0	4170.05	0	0	15492.7	650.485	0.951183	0.0293577	-0.833254	-0.470043	1.52652	1.20293	0.813817	0.45425	-0.34901	-1.07687	-1.05879	1.1707	-0.704236	-0.397999	1.36711	2.29628
944545~341-R~AEE	OCSC	1487.4	24055	0	0	26757.5	7.83662	310.789	215.299	3.32961	33.4035	0	5028.55	21.8421	0	1605.22	13861.2	0.366061	1.50748	-0.833254	-0.86829	1.52598	-0.0577138	0.101481	0.995535	0.784722	-0.256365	-1.05879	1.22206	0.16184	-0.397999	0.429483	3.64779
544552~058-R~UEY	HGNEC	9024.24	9248.67	154.415	212.278	26713.7	72.7558	391085	5160.52	0	106.642	2090.65	1.35187	467.446	0	265.773	0	1.07165	1.26136	0.855585	1.18663	1.52549	0.623107	1.79451	2.05558	-0.34901	0.00815334	0.848496	-0.881942	0.998077	-0.397999	-0.31317	-0.567589
242566~281-R~HH0E30F34G20	PAAD	36639	1.47766	1276.55	212.341	26657.3	60453.8	504000	4894.18	0	3278.96	10828.9	81.2012	41265.9	0	3930.64	0	1.62017	-0.856633	1.56062	1.18674	1.52486	2.77573	1.85471	2.03788	-0.34901	0.800508	1.25869	0.0932338	2.23781	-0.397999	0.799797	-0.567589
174316~266-R~AD7	CSCC	2553.87	1383.87	0	1.0582	26624	118.089	1428.28	4.53061	0	15.4255	2.70515	2233.8	0	0	810.473	875.142	0.577581	0.772358	-0.833254	-0.591687	1.52449	0.776836	0.462805	-0.229596	-0.34901	-0.427816	-0.732066	0.999476	-0.704236	-0.397999	0.147028	2.42724
217524~143-R2~NWFT78	PAAD	18666.6	98653.3	2526.27	1465.51	26570.8	49300.7	1.01128e+06	26728	0	217.815	10972.4	163338	4.98157	0	4862.91	242.054	1.35617	1.87088	1.78894	1.92544	1.52389	2.71029	2.01997	2.6051	-0.34901	0.172668	1.26198	2.17708	-0.209084	-0.397999	0.887822	1.86048
417612~090-R~P80K57M824E93	LUSC	121.77	67.1332	0	0	26451.7	2.18911	0	3.47354	0	21.9544	110.864	8615.53	0	0	23535.5	0	-0.610762	-0.00322213	-0.833254	-0.86829	1.52255	-0.384724	-1.26121	-0.300476	-0.34901	-0.350204	0.117977	1.36978	-0.704236	-0.397999	1.54007	-0.567589
582836~169-R~A37AA1	OPHSC	1069.76	71.8429	0	0	26432.6	0	0	1.52844	0	0	0	10118	0	0	1444.62	7872.13	0.237131	0.0139898	-0.833254	-0.86829	1.52234	-0.75684	-1.26121	-0.491138	-0.34901	-1.07687	-1.05879	1.41388	-0.704236	-0.397999	0.385903	3.39775
259776~179-R~F2W	SOC	25002.8	29310	0	0	26421.8	6952.94	152125	516.127	0	0	0	77488.3	0	0	9458.29	183.33	1.47058	1.55836	-0.833254	-0.86829	1.52222	2.08184	1.57044	1.28679	-0.34901	-1.07687	-1.05879	1.97247	-0.704236	-0.397999	1.16298	1.73824
439515~179-R2~GFV	PAAD	10972.6	1183.3	19.4876	23.1292	26177.8	3256.52	81167.2	13.0033	0	61.7813	3032.55	14781.6	0	0	8086.65	4176	1.14817	0.732069	0.177425	0.351581	1.51945	1.83852	1.42137	0.0808308	-0.34901	-0.116877	0.941239	1.51788	-0.704236	-0.397999	1.09818	3.11757
157184~299-T~F75M577E75	MACR	14402.5	1.69944e+06	0	153.878	26127.3	12744.8	112324	693.123	0	112290	39239.1	0	160.157	0	3809.15	0	1.25465	2.60385	-0.833254	1.06402	1.51887	2.27625	1.49846	1.38516	-0.34901	1.61987	1.57984	-1.1166	0.702694	-0.397999	0.786813	-0.567589
847625~237-R1~AFGE93	PAAD	3341.24	13.1712	26.2606	0	25846.4	1476.03	11220.6	3.29233	0	48.3474	1130.95	27271.1	23.2111	0	2205.87	28.7783	0.682751	-0.407571	0.273019	-0.86829	1.51565	1.58474	0.951816	-0.314293	-0.34901	-0.172712	0.695326	1.68592	0.177953	-0.397999	0.560905	0.932484
633275~114-R~NTPYJ3G38H21H99	UEC	13817.4	8397.1	0	7.4844	25810.6	421.773	51252.4	330.368	0	23.5759	80.3285	37834.1	1.22115	0	1333.24	0	1.23841	1.23648	-0.833254	-0.0489318	1.51524	1.18335	1.31227	1.13807	-0.34901	-0.334375	0.0384528	1.77575	-0.483322	-0.397999	0.352737	-0.567589
193399~133-R~JW1_RG-M308	PAAD	10565.3	244825	341.804	85.5035	25718.1	296.455	3400.73	278.744	0	43408.7	28626.5	4605.03	47648.6	0	28475.2	0	1.13337	2.10493	1.12034	0.840829	1.51417	1.07055	0.668576	1.08148	-0.34901	1.39947	1.50118	1.19792	2.27762	-0.397999	1.61889	-0.567589
738386~334-R~J21KP4FU7_RG-CH0WN4G14	LUSC	827.274	5.73821	212.964	85.4842	25618.4	3.61243	6.3995	0	0	454.669	0	276.057	0	0	2163.04	18.4739	0.136603	-0.599004	0.962585	0.840744	1.51301	-0.266322	-0.786264	-0.801099	-0.34901	0.342777	-1.05879	0.426634	-0.704236	-0.397999	0.552799	0.744763
787269~337-R~VC0	MCC	4053	0	0	0	25616.1	4.52867	7.84157	47.4854	0	0	0	4.30171	0	66.1265	260.032	0	0.758333	-1.09027	-0.833254	-0.86829	1.51298	-0.208184	-0.744011	0.495841	-0.34901	-1.07687	-1.05879	-0.658912	-0.704236	3.47249	-0.32217	-0.567589
958667~338-R~AE3WE2	COAD	1320.89	25837.3	1659.5	202.854	25542.2	1.25209	1161.3	2.64817	0	1.6325e+06	10712.1	0	1654.57	0	11598.2	0	0.319613	1.52588	1.64837	1.16931	1.51212	-0.496346	0.413736	-0.368628	-0.34901	2.24062	1.25599	-1.1166	1.34756	-0.397999	1.24735	-0.567589
264941~293-T~AHVP51	MACR	367.877	1.81282e+06	2825.04	236.461	25211.4	30697.2	265302	1605.4	0	801049	20814.3	31.1303	128.754	0	5414.52	0	-0.180065	2.62048	1.82634	1.22779	1.50824	2.55828	1.70242	1.66554	-0.34901	2.07552	1.42168	-0.164522	0.642695	-0.397999	0.932262	-0.567589
354836~022-R~EFGG31T19E83F53	HNSC	4986.42	29.21	5.86593	0	24983	19.3307	170.359	0	16.237	17.4975	337.078	1170.41	2.9348	0	13811.3	6740.26	0.839456	-0.212649	-0.188465	-0.86829	1.50553	0.209637	-0.0405623	-0.801099	1.85355	-0.400265	0.393875	0.822234	-0.325025	-0.397999	1.31959	3.32914
439559~082-T~GQG	COAD	305.233	155702	628.905	73.1463	24866.9	20.5503	5313.91	0.655058	0	189827	7540.03	101.15	32788.2	0	5877.79	5.92631	-0.252927	1.98839	1.32396	0.781762	1.50414	0.228329	0.77447	-0.63274	-0.34901	1.74163	1.1684	0.152851	2.17415	-0.397999	0.966217	0.287839
538559~288-R~A29QM4	LUAD	18963.6	68.5291	15.7956	27.4527	24591.1	63.725	80.8802	15.8141	0	175.78	2.92509	30286.1	2.35786	0	9737.35	57.4121	1.36235	0.00200032	0.110924	0.414739	1.50081	0.581199	-0.215815	0.141957	-0.34901	0.123199	-0.717681	1.7147	-0.368917	-0.397999	1.17501	1.23028
323392~091-R~NPGW26	HNSC	3370.24	1936.42	0	20.0569	24458.6	1747.4	17061.1	3091.46	0	0	3.70019	7892.25	0	0.202195	450.931	22.4072	0.686133	0.858814	-0.833254	0.299392	1.4992	1.63886	1.05125	1.88441	-0.34901	-1.07687	-0.672725	1.34572	-0.704236	-0.228563	-0.0951071	0.826077
744664~207-M~X9UA17A58	PAAD	34262.8	33.4453	3755.6	1337.55	24365.1	116578	1.27071e+06	25352.5	0	708.584	20791.6	0	50421.1	0	5708.63	7.87057	1.59392	-0.178864	1.9216	1.89046	1.49806	2.98643	2.07416	2.58745	-0.34901	0.445488	1.42141	-1.1166	2.29328	-0.397999	0.95414	0.397196
474841~006-R~CPP	OCSC	4330.62	1.67918	45.6349	22.552	24275.1	0	0	0	0	1009.97	3.39888	12444.8	8.42912	0	575.763	0	0.784264	-0.836497	0.452711	0.342303	1.49696	-0.75684	-1.26121	-0.801099	-0.34901	0.527579	-0.689252	1.47067	-0.0830955	-0.397999	0.00579018	-0.567589
233499~124-R~X3EJY2KY3	COAD	5520.13	613710	217.394	345.716	24216.8	575.722	504443	298691	0	35130.5	42935.6	9.75086	1381.13	0	2457.85	0	0.879256	2.34157	0.969443	1.37283	1.49624	1.28299	1.85491	3.41164	-0.34901	1.35041	1.6023	-0.464929	1.29759	-0.397999	0.605631	-0.567589
565726~208-R7~QE5A67B01	PAAD	57759.5	46.5867	225.047	541.357	24060	83.0598	45113.9	2279.77	0	156.031	2516.07	12384.4	20.2817	10.7625	2111.42	595.042	1.79836	-0.0956438	0.980971	1.54427	1.4943	0.665066	1.282	1.78267	-0.34901	0.0957273	0.89468	1.46934	0.142252	1.86998	0.542811	2.25697
957936~168-R~PJHM165WE4	OPHSC	624.144	79.1921	0.806909	4.5833	23867.3	0	7.58433	0	0	0	0	1906.37	0	0	4313.69	1260.8	0.0264532	0.0387411	-0.63525	-0.20928	1.49191	-0.75684	-0.751017	-0.801099	-0.34901	-1.07687	-1.05879	0.956005	-0.704236	-0.397999	0.838256	2.58847
264941~293-T~AHV	MACR	578.549	1.98504e+06	4589.75	907.308	23860.2	10856.8	173781	42.2945	0	151220	18059.5	913.26	7.97492	0	1878.26	0	-0.00319494	2.64385	1.98872	1.74187	1.49182	2.22481	1.60203	0.458002	-0.34901	1.6889	1.38627	0.754228	-0.096762	-0.397999	0.494428	-0.567589
176358~292-R~KYKJ24JC8_RG-PQ5	SOC	52744.2	134.731	0	2.24673	23842.3	45.5444	15120.3	16.0242	0.957025	0	0	61384.3	7.5676	0	4027.14	49.0573	1.7628	0.174253	-0.833254	-0.417022	1.49159	0.475397	1.0226	0.146107	0.170423	-1.07687	-1.05879	1.90854	-0.109619	-0.397999	0.809827	1.16206
K21392~128-T~KUPC11	PAAD	1991.85	13363	16.4589	1.9591	23733.8	16482.1	135982	14335.2	0	4.08196	133.697	5752.16	2.05417	0	4961.34	907.173	0.480321	1.35611	0.123887	-0.452568	1.49024	2.35875	1.54382	2.39694	-0.34901	-0.699867	0.164313	1.25894	-0.395159	-0.397999	0.89611	2.44311
264941~293-T~AHVP52	MACR	650.119	1.04269e+06	3445.97	0	23668.7	13330.1	187422	730.101	0	128402	13876.2	7.56868	157.825	0	2057.97	0	0.042391	2.47806	1.89281	-0.86829	1.48942	2.29065	1.61996	1.4025	-0.34901	1.65097	1.32054	-0.527181	0.698659	-0.397999	0.532209	-0.567589
738166~108-R~VWWPK8	READ	3093.45	46669.1	496.396	390.169	23623.4	25.8017	150381	51.3189	19.7565	2.22522e+06	30660.4	43.5922	1288.85	2.13412	19551.5	0	0.652595	1.67813	1.24492	1.41905	1.48885	0.298301	1.56771	0.521269	1.99729	2.31245	1.5183	-0.0745872	1.27846	0.653079	1.46336	-0.567589
439559~082-T~GQGUS5_RG-X79A24	COAD	337.613	268503	638.373	205.249	23489.2	4.28906	2486.55	26.8036	24.6833	253234	11061.4	131.885	44249.3	0	6743.91	0	-0.213579	2.1287	1.32896	1.17379	1.48715	-0.2224	0.594302	0.310019	2.16206	1.80846	1.26399	0.225028	2.25713	-0.397999	1.02307	-0.567589
176358~292-R~KYKJ24JC6	SOC	32162.9	238.878	0	0	23442.1	112.397	19280.4	253.473	8.82543	2.88821	0	44140.5	0	0	4557.06	246.919	1.56916	0.320892	-0.833254	-0.86829	1.48655	0.761122	1.08027	1.04985	1.41871	-0.761958	-1.05879	1.81805	-0.704236	-0.397999	0.860955	1.86924
744664~207-M~X9UA17	PAAD	46213.6	340.776	4231.2	998.663	23421.2	112974	1.17648e+06	11221.6	0	407.025	35818	3.18403	50765.4	0	5555.4	6.53115	1.71106	0.412055	1.9615	1.7786	1.48628	2.97636	2.05587	2.31512	-0.34901	0.317166	1.55709	-0.723875	2.29516	-0.397999	0.942886	0.324844
444589~340-R~HCAT90	PAAD	21884.4	143.804	3276.76	6423.38	23324.3	23739.5	668145	25.375	9.72896	4868.99	39166.6	6310.78	32607.5	6.22784	8947.51	179.987	1.41843	0.190916	1.87597	2.49151	1.48505	2.47582	1.92161	0.292393	1.48676	0.892169	1.57938	1.28437	2.17262	1.42191	1.14002	1.73015
417821~307-R~TO3US9	LUSC	218.929	49.3429	0	0.552836	23190.6	35.5417	23.8625	45.5371	0	1697.45	24.5063	76.412	0	0	760.495	15.2839	-0.382527	-0.0811448	-0.833254	-0.699652	1.48333	0.397764	-0.49866	0.482136	-0.34901	0.64789	-0.250811	0.0767625	-0.704236	-0.397999	0.120732	0.665687
673883~063-R3~PHYAK3AY8	PAAD	2613.28	6480.05	285.334	43.3158	23098	3673.77	46236	2.70675	0	4.87101	174.513	40171.7	4.9008	0	15210.6	77.8557	0.58658	1.16976	1.0601	0.584532	1.48214	1.87719	1.28783	-0.363305	-0.34901	-0.666397	0.230339	1.7922	-0.212847	-0.397999	1.3595	1.36293
777334~354-R2~Q8HTH5XJ2F31	PAAD	37368	9856.61	2038.41	596.834	22917.7	15073.5	199055	6386.61	0	8749.49	22286.1	36395.9	56623.5	0	11524.4	18.6256	1.62788	1.27775	1.71716	1.58159	1.47981	2.33009	1.63425	2.1268	-0.34901	1.02807	1.43873	1.76512	2.32539	-0.397999	1.24471	0.748192
947675~243-R~J4V	COAD	2535.65	3258.09	1225.32	245.068	22902.5	6.63534	5837.22	25.0921	5.063	2.08307e+06	35911.1	222.246	1173.92	0	14375	552.077	0.57478	0.992741	1.54693	1.24143	1.47961	-0.104597	0.796755	0.28879	1.04522	2.29714	1.55773	0.367379	1.25263	-0.397999	1.33613	2.2239
671287~276-R~AE2G58	PAAD	36428.5	1369.58	1214.11	351.607	22851.6	3875.21	212648	44888.6	0	948.338	10363.1	4514.77	8432.78	0	1737.2	7.98773	1.61792	0.769687	1.54386	1.37928	1.47895	1.89431	1.64992	2.77835	-0.34901	0.512991	1.24773	1.19249	1.79826	-0.397999	0.462149	0.402996
266295~075-R~IP9M779JL9KU0	OPHSC	2047.37	49.2488	0	17.3844	22795.6	0	18.6033	15.3857	1.01539	13.3651	110.881	50428.7	0	0	2515.25	3991.99	0.49108	-0.0816268	-0.833254	0.247382	1.47821	-0.75684	-0.555059	0.133333	0.193158	-0.458897	0.118015	1.8546	-0.704236	-0.397999	0.615177	3.09766
K11815~334-T~KYQF68G09	COAD	1037.91	315.033	1488.32	1307.38	22578.2	27.118	65.1317	0	0	881917	15907.4	60.5563	673.617	2.33781	14007.9	4.41938	0.225308	0.39189	1.61196	1.88172	1.47536	0.313685	-0.266506	-0.801099	-0.34901	2.09782	1.35462	0.0138747	1.09904	0.711016	1.32543	0.179394
694582~093-R~A9H	CESC	3516.83	42.6736	0	0	22558.5	2.44885	59.6464	5.17461	0	237.429	2.61267	9.19484	0	0	6658.67	5415.32	0.702797	-0.11774	-0.833254	-0.86829	1.4751	-0.3596	-0.287054	-0.19279	-0.34901	0.192575	-0.738371	-0.4795	-0.704236	-0.397999	1.01781	3.23242
BL0382~F1232~M664M220	BLCA	23888	0	1.88428	0	22494.2	70.9399	1080.34	0	0	0	0	1.87976	0	0	9887.67	19366.6	1.45272	-1.09027	-0.478734	-0.86829	1.47425	0.615108	0.396602	-0.801099	-0.34901	-1.07687	-1.05879	-0.826379	-0.704236	-0.397999	1.18135	3.79562
259776~179-R~F2WA94E52	SOC	14973.1	7101.08	0	1.46331	22307.7	2877.83	33945.4	455.097	0	0	3.03027	53715.2	2.01909	0	9257.07	282.764	1.26986	1.19332	-0.833254	-0.522837	1.47176	1.79886	1.2145	1.24483	-0.34901	-1.07687	-0.711084	1.87192	-0.398357	-0.397999	1.15409	1.92893
331535~300-R~G33A58N60	PSEC	7326.34	1043.46	0	0	22176.2	100.02	1118.65	134.523	0	0	5.76132	49286	0	2.1114	2909.88	0	0.990059	0.699715	-0.833254	-0.86829	1.47	0.724035	0.404865	0.839312	-0.34901	-1.07687	-0.582018	1.84831	-0.704236	0.646383	0.675444	-0.567589
452449~287-R~C7P	UEC	67390.7	693.338	4.02178	0	22104.6	377.866	207511	18567.8	14.183	247.639	779.574	67096.1	0	0	2436.4	323.331	1.85874	0.594575	-0.293149	-0.86829	1.46904	1.14817	1.64412	2.48338	1.75539	0.202299	0.60261	1.93295	-0.704236	-0.397999	0.602006	1.98799
889142~216-R~T64TF0TL0U26	BLSC	1442.62	14.6931	6.16105	5.24428	22054.2	39.116	291.412	8.50477	1.53526	1.55134	58.4084	8106.18	1.55134	0	8972.81	436.36	0.354101	-0.381303	-0.17438	-0.166405	1.46836	0.427708	0.0862543	-0.0486529	0.370693	-0.859665	-0.039892	1.35306	-0.444956	-0.397999	1.14119	2.12015
145666~245-R~AJGG92N33	LUAD	13688.4	5.69426	15.7672	62.127	21894.9	0	748.756	0	0	63.3408	1657.63	7715.86	0	0	8231.12	14111.1	1.23474	-0.600689	0.110356	0.720109	1.4662	-0.75684	0.309699	-0.801099	-0.34901	-0.111187	0.790631	1.33952	-0.704236	-0.397999	1.1055	3.65569
738386~334-R~J21KP4FU7_RG-CH0	LUSC	6518.8	13.6297	58.6352	153.536	21881.3	13.8015	44.2848	2.92151	0	407.3	0.980697	417.03	0	0	4843.51	13.5936	0.944345	-0.399371	0.535009	1.06318	1.46601	0.107794	-0.356368	-0.344486	-0.34901	0.317322	-0.888295	0.539499	-0.704236	-0.397999	0.886168	0.617247
538559~288-R~A29QM4_RG-VE3A07F14	LUAD	18167.9	362.799	6.74915	5.25357	21797.9	1.15473	65.8208	7.36665	0	21.488	197.044	18966.8	0	9.78432	16617.7	17.3929	1.34557	0.428135	-0.147965	-0.165835	1.46487	-0.510526	-0.264046	-0.0912709	-0.34901	-0.354964	0.260469	1.58629	-0.704236	1.79009	1.3961	0.719518
K69846~001-R~CV4M223	IPN	7999.67	70.526	11.2154	5.56088	21795.5	22.8884	66.3244	0.922553	0	0	11.2816	12104.6	0	0	20941.2	1231.11	1.02448	0.00929188	0.00435287	-0.147453	1.46484	0.261379	-0.262264	-0.582678	-0.34901	-1.07687	-0.43312	1.46307	-0.704236	-0.397999	1.49176	2.57795
354836~022-R~EFHF00_RG-P51	HNSC	5747.14	100.263	0	0	21711	12.8517	76.5576	0	0	0	100.182	4541.72	0	0	10220.5	546.757	0.895031	0.0988171	-0.833254	-0.86829	1.46368	0.0865153	-0.228685	-0.801099	-0.34901	-1.07687	0.0929412	1.19412	-0.704236	-0.397999	1.19504	2.21963
738166~108-R~VWXP43	READ	1030.69	173770	426.344	445.403	21442.6	81.0005	114522	22.291	10.3419	1.35159e+06	22847.3	3.51257	663.279	12.1811	6226.85	0	0.222576	2.01666	1.19411	1.46967	1.45998	0.657107	1.50306	0.25084	1.52974	2.19683	1.44493	-0.703134	1.09477	1.97475	0.990078	-0.567589
351241~312-R~K5PJ19_RG-PR8TQ0U79	CESE	31424.1	64.3111	19.5462	47.6029	21430	30.4767	509.158	0	0	116.929	1331.19	7655.1	0	0	2432.51	111.908	1.56007	-0.0141153	0.178381	0.619917	1.4598	0.34989	0.218329	-0.801099	-0.34901	0.0293201	0.735958	1.33735	-0.704236	-0.397999	0.601346	1.52159
899872~116-R~G9YY34	OCSC	7908.19	4.20708	0	0	21415	0	21.6911	0	0	0	0	50.3788	0	0	868.957	542.571	1.01997	-0.665383	-0.833254	-0.86829	1.45959	-0.75684	-0.520347	-0.801099	-0.34901	-1.07687	-1.05879	-0.0357149	-0.704236	-0.397999	0.175817	2.21624
538559~288-R~A29	LUAD	18670.7	85.6215	12.1975	29.0231	21149.4	30.838	25.1269	18.3452	0	88.0011	9.13765	16362.9	0	0	15288.3	68.3404	1.35626	0.0586008	0.0302338	0.435326	1.45587	0.353552	-0.486889	0.188815	-0.34901	-0.0359456	-0.480979	1.54577	-0.704236	-0.397999	1.36161	1.30609
463931~005-R~I38	PAAD	44587.9	6.85354	2221.95	2375.58	21076.9	19908.2	201833	68642.8	0	128.066	23326.7	136.941	1074.43	0	8900.11	4.22045	1.69704	-0.559562	1.746	2.11044	1.45485	2.41934	1.63754	2.92027	-0.34901	0.0502467	1.45011	0.235274	1.22813	-0.397999	1.13782	0.162864
671287~276-R~AATG11	PAAD	36996.8	963.555	613.708	144.1	20967.6	9196.15	122473	3925.17	0	1473.82	3242.17	0	15636.4	0	731.481	0	1.62398	0.679219	1.31579	1.03903	1.4533	2.17155	1.51899	1.96417	-0.34901	0.61515	0.957907	-1.1166	1.96918	-0.397999	0.104662	-0.567589
259778~044-R~TWHPK9A92	COAD	974.707	360940	595.198	488.728	20939.1	0	6296.33	20.1733	0	1.79555e+06	13873.1	14.4245	1369.71	0	4416.74	2.77463	0.200736	2.20489	1.30556	1.50516	1.45289	-0.75684	0.81472	0.218988	-0.34901	2.2627	1.32049	-0.365882	1.29529	-0.397999	0.84802	0.0195293
217524~143-R5~M444	PAAD	29120.1	16506.1	5845.6	2206.16	20872.4	50203.4	649800	728.143	0	91.5327	18636.5	67124.8	10.2135	0	8496.88	45.2797	1.53026	1.4105	2.06965	2.0821	1.45194	2.71612	1.915	1.4016	-0.34901	-0.0269215	1.39411	1.93307	-0.0351178	-0.397999	1.11864	1.12738
517754~364-R~FPYH02	SIC	22156.6	621552	1963.08	930.418	20845.1	83.6281	302969	38.371	1.68807	246524	45476.9	3.55901	77966.7	0	9226.8	0	1.42327	2.34484	1.70457	1.7515	1.45155	0.667228	1.73393	0.426259	0.415969	1.80224	1.61664	-0.700324	2.41393	-0.397999	1.15273	-0.567589
514821~333-R~P1E	COAD	8682.01	45908.6	95.0307	106.772	20766.8	55.1919	82084.5	28.158	11.9019	68739.7	8634.73	6.46852	152.817	4.02977	5836.97	0	1.05652	1.6739	0.694458	0.925068	1.45043	0.535837	1.42404	0.325912	1.62944	1.50607	1.20222	-0.564887	0.689789	1.08831	0.963335	-0.567589
218898~057-R~AL-II6KB8EM4	UCS	40425.9	39.2905	0	0	20648.5	32.0216	8.61712	276.506	0	52.1922	88.013	47257.6	0	9.96941	3151.7	0	1.65868	-0.138502	-0.833254	-0.86829	1.44873	0.365264	-0.724058	1.0788	-0.34901	-0.155314	0.0609753	1.83678	-0.704236	1.80575	0.708457	-0.567589
565726~208-R6~QEXA87C23	PAAD	33835	420.316	82.0918	16.4878	20366.7	120.181	20030.9	4962.41	0	807.319	2416.74	51839	5.14449	0	1668.22	479.108	1.589	0.465932	0.646023	0.228223	1.44463	0.782423	1.08933	2.0425	-0.34901	0.4757	0.884637	1.86217	-0.201645	-0.397999	0.445397	2.16136
BL0382~F1232~M662	BLCA	17477.6	53.5613	0	0	20294.3	6.86994	87.9291	0	0	7.30444	0	0	0	0	6876.04	21795.2	1.33041	-0.0604242	-0.833254	-0.86829	1.44357	-0.0948869	-0.196218	-0.801099	-0.34901	-0.585982	-1.05879	-1.1166	-0.704236	-0.397999	1.0311	3.84783
746718~042-R~X24	BLCA	3739.78	132.7	7.78289	12.8566	20243.2	82.5335	1593.96	1.41907	0	22.0213	16.253	898.075	15.0059	0	1313.79	5344.68	0.726853	0.170371	-0.106055	0.139038	1.44282	0.663051	0.488832	-0.505913	-0.34901	-0.349529	-0.348334	0.749632	0.0633871	-0.397999	0.346662	3.22662
114868~125-R~FEWC21	OPHSC	306.859	3.2278	0	4.51283	19940.7	0	11.9128	12.9089	0	15.3524	0	2000.27	0	0	6348.6	26.0193	-0.250855	-0.719031	-0.833254	-0.214147	1.43833	-0.75684	-0.65413	0.0785709	-0.34901	-0.428849	-1.05879	0.969192	-0.704236	-0.397999	0.998087	0.889509
159449~244-R~KNHY54	BLCA	2843.58	94.0121	20.2048	0	19929.8	155.536	1749.01	41.3545	0	1.50985	119.409	4417.51	0	0	3568.89	2728.11	0.619633	0.0824088	0.188941	-0.86829	1.43817	0.864563	0.510846	0.450667	-0.34901	-0.863468	0.136339	1.18652	-0.704236	-0.397999	0.759868	2.92945
384148~302-R~UAE	MCC	5193.5	0	0	0	19892	26.1414	11.1457	102.598	0	18.3537	0	0	2.88494	11.4232	1838.25	0	0.855382	-1.09027	-0.833254	-0.86829	1.4376	0.302342	-0.668663	0.749551	-0.34901	-0.389772	-1.05879	-1.1166	-0.328555	1.92026	0.485527	-0.567589
523694~262-R~HW5	PAAD	42237.2	219.177	4964.09	788.275	19862.3	75869	750858	48.5901	0	2584.24	22153	102.848	23819.2	0	21977.6	20.5104	1.67584	0.298823	2.01495	1.68805	1.43716	2.84861	1.94931	0.50337	-0.34901	0.745312	1.43723	0.157375	2.08569	-0.397999	1.51174	0.788724
616215~338-R~A31P30	COAD	381.252	26340.2	4792.33	589.827	19737.1	10229	632598	328210	0	37762.3	7811.73	8.44964	3926.94	0	167.197	0	-0.166122	1.53085	2.00317	1.57708	1.43527	2.2057	1.90864	3.44313	-0.34901	1.36716	1.17723	-0.500328	1.58673	-0.397999	-0.503983	-0.567589
157184~299-T~F75M579	MACR	15210.7	391978	72.8805	23.3393	19709.4	7603.58	88815.1	5639.63	0	45.5494	18413.9	6.18709	6.98858	0	3091.99	0	1.27602	2.22613	0.606698	0.354903	1.43485	2.11054	1.44274	2.08524	-0.34901	-0.186248	1.39112	-0.575426	-0.12899	-0.397999	0.700547	-0.567589
947675~243-R~J4VVH8_RG-HEWN62	COAD	597.297	1665.59	1056.55	332.485	19705.8	9.32966	963.223	13.9415	1.6675	1.46443e+06	30507.6	44.2524	804.802	0	26339.9	0	0.00926841	0.820041	1.49738	1.35792	1.4348	-0.00762266	0.369399	0.102501	0.410028	2.21543	1.51706	-0.0705547	1.14823	-0.397999	1.58664	-0.567589
147771~066-R2~NPAU15	COAD	14564.8	26392.6	145.967	500.084	19673.1	0	142.763	0	0	10603.6	60004.5	1.12836	31787.2	5.95568	2171.39	0	1.25904	1.53136	0.836878	1.51394	1.4343	-0.75684	-0.0822327	-0.801099	-0.34901	1.07263	1.6858	-0.909343	2.16557	1.3866	0.55439	-0.567589
695912~313-R~QVFN06	LUAD	40001.9	21.0215	35.5395	67.8632	19495.4	9.94965	69188.9	18.1618	0	872.509	100.349	7760.86	5.75816	0	14539.2	389.683	1.65455	-0.294061	0.371064	0.753436	1.4316	0.0110798	1.38348	0.185632	-0.34901	0.493687	0.093351	1.34111	-0.175292	-0.397999	1.34083	2.07026
241356~047-R~IF3NK2	OPHSC	31.9479	19.3513	0	1.0005	19422.3	0	9.42666	4.83679	0	346.916	24.5159	14.0758	0.485292	0	325.508	0	-1.12572	-0.314371	-0.833254	-0.602584	1.43048	-0.75684	-0.704878	-0.211591	-0.34901	0.280208	-0.250718	-0.372155	-0.594721	-0.397999	-0.229583	-0.567589
847625~237-R1~AFF	PAAD	2937.03	32.2066	7.78605	2.28239	19402.9	5154.04	29875.4	44.8887	0	43.9608	523.023	44077.5	2.94809	0	3711.98	122.094	0.632288	-0.188295	-0.105935	-0.412836	1.43018	1.98579	1.18419	0.477448	-0.34901	-0.194301	0.503203	1.81766	-0.324091	-0.397999	0.776126	1.55976
848979~319-R~PWQK42	OPHSC	7207.78	175.094	0	0	19211.1	163.484	0	0	0	38.5802	27.4909	99.459	0	0	15802.4	1928.49	0.983672	0.241293	-0.833254	-0.86829	1.42722	0.880455	-1.26121	-0.801099	-0.34901	-0.22386	-0.223206	0.148271	-0.704236	-0.397999	1.37529	2.7762
114868~125-R~FCWC50	OPHSC	66.2858	10.4188	0	5.52258	19171.9	0	0.949987	6.62881	0	35.0962	0	4164.52	0	0	5453.63	41.9742	-0.846189	-0.463179	-0.833254	-0.149696	1.42661	-0.75684	-1.10273	-0.122121	-0.34901	-0.245227	-1.05879	1.17034	-0.704236	-0.397999	0.935238	1.09462
445685~031-R~TKE	COAD	3839.35	1730.01	1573.77	427.397	19098.9	126.514	112777	0	7.41732	424713	43665.5	95.2172	2029.19	19.2805	18220.4	0	0.737138	0.829807	1.63063	1.45389	1.42548	0.798767	1.49942	-0.801099	1.29904	1.92838	1.60651	0.136433	1.40403	2.3712	1.43419	-0.567589
485176~168-R4~WUQVH1WW6YE6	PAAD	64167.9	1.02273e+06	1963.01	3049.49	18908.9	381325	3.11807e+06	1.98503e+06	0	276.106	84921.8	4136.75	0	0	1799.37	0	1.83955	2.47308	1.70455	2.2061	1.4225	3.36668	2.28717	4.04452	-0.34901	0.227437	1.77244	1.1685	-0.704236	-0.397999	0.476688	-0.567589
639262~121-R~NUTKH7	BLSC	2631.18	209.411	0	0	18795.2	4.67961	98.9399	5.92929	0	0	32.963	14070.7	0	0	17268.4	18325.8	0.589253	0.28714	-0.833254	-0.86829	1.4207	-0.199541	-0.168517	-0.154258	-0.34901	-1.07687	-0.17938	1.50436	-0.704236	-0.397999	1.41199	3.7712
474841~006-R~CPPTC6_RG-YE8	OCSC	3029.41	7.39541	127.553	119.346	18747	0	42.8588	0	0	323.565	1.24353	8734.99	0	0	963.325	0	0.644407	-0.542381	0.792075	0.967354	1.41993	-0.75684	-0.363961	-0.801099	-0.34901	0.264097	-0.857212	1.37355	-0.704236	-0.397999	0.218419	-0.567589
331535~300-R~G33A58N02_RG-F73C72	PSEC	3605.03	1204.37	0	0	18570.3	58.0594	2101.2	65.2574	0	0	18.678	51637.9	0	0	2025.55	14.8891	0.712491	0.736611	-0.833254	-0.86829	1.41711	0.551806	0.554361	0.600193	-0.34901	-1.07687	-0.315527	1.8611	-0.704236	-0.397999	0.525642	0.654838
521955~158-R4~H2AD52DW4_RG-G80	PAAD	7898.43	52.3639	297.279	286.017	18514.5	8915.15	89937.4	130.27	0	107390	6436.89	19418.2	6056.6	0	1916.62	0	1.01949	-0.0661385	1.07377	1.30042	1.41621	2.16159	1.44572	0.828657	-0.34901	1.60953	1.12895	1.59274	1.70665	-0.397999	0.502786	-0.567589
847625~237-R1~AFGE88H27	PAAD	1736.74	7.58454	5.50159	12.9695	18481.6	2229.77	13044.4	11.7203	0	86.2666	1158.97	13358.6	13.1904	0	1922.89	10.4365	0.426695	-0.536645	-0.206714	0.142146	1.41568	1.71703	0.987552	0.0487206	-0.34901	-0.0405096	0.701425	1.49011	0.0300595	-0.397999	0.504138	0.509497
417612~090-R~P80K57-POOL_RG-GP7A91T37P16T12	LUSC	14.2978	35.1432	0	0	18471.2	0	5.61346	0	0	35.1821	11.6615	1321.59	0.838623	0	2473.87	0	-1.42608	-0.166474	-0.833254	-0.86829	1.41552	-0.75684	-0.812915	-0.801099	-0.34901	-0.244676	-0.425521	0.855541	-0.535645	-0.397999	0.608317	-0.567589
779769~127-R~VS0DY7	READ	3522.46	20683.4	398.478	224.687	18306.3	12.2064	28.2878	0	5.32736	329012	21122.3	0	24.703	0	1856.06	0	0.703422	1.46859	1.17154	1.2083	1.41284	0.0712078	-0.459786	-0.801099	1.07824	1.86917	1.42535	-1.1166	0.194506	-0.397999	0.489513	-0.567589
477875~180-R~X4Q	LUSC	793.834	32.1754	1.04524	1.55398	18224.9	6.89161	0	0	0	5.17542	0	21.7156	0	0	10182.8	0	0.12047	-0.188537	-0.593783	-0.508987	1.41151	-0.0940047	-1.26121	-0.801099	-0.34901	-0.654674	-1.05879	-0.259667	-0.704236	-0.397999	1.19351	-0.567589
184893~071-T~EG4F79FS2W92	OCSC	1879.43	176.093	76.4882	0	18156.8	1.07499	5.31747	2.27298	2.30031	38.553	143.313	851.61	1.13146	0	1416.16	103.032	0.457591	0.242749	0.622655	-0.86829	1.4104	-0.522625	-0.82378	-0.404892	0.574713	-0.224019	0.181513	0.735072	-0.494733	-0.397999	0.377677	1.4854
436779~168-T~NW2EC8F69	LUSC	8967.38	180.442	21.0417	10.3152	18130	5.03215	602.54	0	0	42.782	1420.07	733.254	0	0	13566.3	215.443	1.06918	0.248997	0.201896	0.0613957	1.40996	-0.180219	0.258219	-0.801099	-0.34901	-0.200462	0.752069	0.694064	-0.704236	-0.397999	1.31218	1.80922
729321~352-R~YK4	LUAD	3558.5	4.54258	0	0	18121.2	2.12698	0	5.10927	0	0	5.0768	4729.77	0	0	994.724	1552.14	0.707407	-0.649304	-0.833254	-0.86829	1.40981	-0.391036	-1.26121	-0.196344	-0.34901	-1.07687	-0.608646	1.20525	-0.704236	-0.397999	0.231675	2.68029
413124~020-R~LF3MI7	OCSC	0.652755	27.0887	0	0	18087.8	0	1.32051	0	0	48.2173	0	1112.65	0	0	2987.37	303.44	-2.29725	-0.231397	-0.833254	-0.86829	1.40926	-0.75684	-1.06145	-0.801099	-0.34901	-0.173325	-1.05879	0.808359	-0.704236	-0.397999	0.686313	1.96001
625472~104-R~H69HC1	COAD	9845.02	654832	1818.3	701.391	18051.7	54227.3	772518	769.456	0	2156.45	17923.7	134.298	834.34	4.56443	1689.34	4.55247	1.10573	2.35827	1.67894	1.64336	1.40867	2.74085	1.95605	1.42002	-0.34901	0.703363	1.38439	0.229966	1.1582	1.18126	0.450599	0.190118
349418~098-R~JS5	LUAD	46509.5	30.8331	0	3.26296	17998.3	3.14804	450.886	6.72551	0	83.6777	35.6109	62896.2	0.562644	0.207527	1062.78	2906.42	1.71356	-0.199173	-0.833254	-0.312671	1.40779	-0.300371	0.189546	-0.117912	-0.34901	-0.0474933	-0.160652	1.91522	-0.580667	-0.224491	0.259025	2.95742
197837~219-T~E00E84EP2	STAD	548.211	3926.91	1257.61	77.5605	17893.3	1586.05	15046.5	11164.1	0	649051	1359.9	582.136	4481.91	0	130.452	1.7127	-0.0242447	1.04081	1.55563	0.803922	1.40604	1.60779	1.02143	2.3134	-0.34901	2.02673	0.741276	0.630835	1.62332	-0.397999	-0.605954	-0.12649
521955~158-R2~FW9FQ7	PAAD	4468.02	5371.59	1937.42	979.243	17891.4	6523.12	305276	878.664	0	4.27335e+06	37131.8	3373.83	176836	0	2763.34	0	0.796489	1.12146	1.70016	1.77108	1.40601	2.06137	1.73573	1.46431	-0.34901	2.46378	1.56607	1.11258	2.64064	-0.397999	0.654077	-0.567589
313798~341-R~P4GHV3	CESC	4844.08	605.866	0	0	17887.6	42.353	0	6.5221	0	0.651952	17.6265	1166.48	0	0	50156.7	36.3258	0.82812	0.559902	-0.833254	-0.86829	1.40595	0.452606	-1.26121	-0.126827	-0.34901	-0.960464	-0.329226	0.821314	-0.704236	-0.397999	1.85307	1.03234
972766~346-R~GUJH50	UEC	3156.14	158.635	0	10.6992	17744.1	375.529	50222.8	6028.78	0	5.96597	190.911	17680	0	4.72373	6566.07	32.8427	0.660446	0.216024	-0.833254	0.0741844	1.40355	1.14619	1.30745	2.10754	-0.34901	-0.62674	0.252621	1.56701	-0.704236	1.20723	1.01202	0.989037
147771~066-R2~NPAU12A83F83	COAD	8591.47	184323	1109.63	2088.58	17736.4	10.7856	1215.44	8.79369	0	62945.7	62155.8	23.0064	14188.5	0	2119.12	0	1.05241	2.03184	1.51376	2.06113	1.40342	0.034687	0.42454	-0.0386466	-0.34901	1.48565	1.69458	-0.244501	1.94228	-0.397999	0.544316	-0.567589
714174~038-R~T7TB80	COAD	1136.76	29182.4	496.104	560.336	17651.8	0	7565.94	13.6737	0	87867.9	29579.5	1.82949	35.364	0	5782.53	3.2127	0.260891	1.55723	1.24472	1.55745	1.40199	-0.75684	0.858304	0.0964571	-0.34901	1.563	1.50935	-0.831212	0.290556	-0.397999	0.95946	0.0680632
176374~079-R~UQAQA6	LUSC	1789.95	1.39396	43.4303	28.8377	17563.3	0	5.59202	15.3392	0	66.7779	3661.38	409.953	0	0	60060.4	42.6265	0.438502	-0.865483	0.436503	0.432952	1.40049	-0.75684	-0.813685	0.132383	-0.34901	-0.0991184	0.988232	0.534814	-0.704236	-0.397999	1.92761	1.10128
483684~250-R~YYC	MACR	15035.4	782654	1647.76	83.469	17516.8	0	677.105	2.28629	0	1.3034e+06	31480.7	3.81534	1549.6	0	8366.14	0.769856	1.27149	2.40419	1.646	0.831709	1.3997	-0.75684	0.285863	-0.403536	-0.34901	2.18841	1.52489	-0.685315	1.32943	-0.397999	1.11223	-0.315248
492569~054-R~C8NP62_RG-NE2_RG-XE6Y93	PAAD	27065.8	2647.44	1849.31	572.552	17509.2	44560.2	471903	29.1216	0	5134.91	8334.24	33746	11866.3	0	9218.61	1.59546	1.50162	0.939315	1.6846	1.5657	1.39957	2.67786	1.83909	0.336777	-0.34901	0.904498	1.19338	1.74438	1.89281	-0.397999	1.15237	-0.146019
269647~328-T~X98UU3TW6	LUAD	34259.6	36.4195	428.325	73.4601	17458.8	91.3446	1569.45	15.7822	0	10.3199	1015.49	32101.4	0	0	5194.17	2874.31	1.59389	-0.157538	1.19566	0.78338	1.39871	0.695226	0.485157	0.141322	-0.34901	-0.514145	0.668486	1.73067	-0.704236	-0.397999	0.915077	2.95251
227483~062-R1~K8VY60E28G46	PAAD	78530.3	827863	6403.17	3520.04	17348	381796	3.66909e+06	34296.3	0	3436.41	57065.7	1073.9	21193.9	0	2421.56	55.4428	1.91863	2.41865	2.10013	2.26107	1.39682	3.36707	2.32579	2.68841	-0.34901	0.811381	1.67327	0.798642	2.05336	-0.397999	0.59948	1.21512
436779~168-T~NW2	LUSC	4837.35	232.053	5.87346	18.8348	17306.7	0.790132	56.9221	0	0	9.99628	99.457	1932.17	0	0	8956.27	326.783	0.827576	0.313458	-0.188098	0.27648	1.39611	-0.570006	-0.297961	-0.801099	-0.34901	-0.520872	0.0911467	0.959692	-0.704236	-0.397999	1.14042	1.99267
756784~338-R~FV0WF4	COAD	2074.6	20151	456.769	320.012	17298.8	2.09952	720.015	5.96707	0	2.31798e+06	22829.5	3.55471	280.19	0	35945.9	9.03142	0.496248	1.46188	1.21713	1.34331	1.39597	-0.393866	0.300423	-0.152441	-0.34901	2.32192	1.44474	-0.700583	0.856788	-0.397999	1.71526	0.451556
969688~162-R~JZ6MP0_RG-KN1	OPHSC	2048.25	394.695	1.42482	18.7037	17280.9	0	66.4884	0	4.29973	35.4436	2.8592	8360.44	0	0	5878.17	36517.5	0.491247	0.449776	-0.536806	0.27394	1.39566	-0.75684	-0.261687	-0.801099	0.941133	-0.243006	-0.721904	1.36153	-0.704236	-0.397999	0.966244	4.07594
673883~063-R3~PHY	PAAD	2613.76	2417.06	152.905	39.8584	17216.8	2769.06	35220.2	5.95473	0	0.597856	88.0685	67511.5	4.80131	0	8024.75	353.51	0.586653	0.91588	0.852317	0.553405	1.39455	1.78651	1.22325	-0.153033	-0.34901	-0.968185	0.0611308	1.93465	-0.217554	-0.397999	1.095	2.02732
K21392~128-T~KUJC16	PAAD	941.956	4840.39	0	17.2348	17184	7524.7	60100.3	1676.01	0	70.9837	139.474	4617.38	0	0.582462	3797.82	515.209	0.18737	1.09465	-0.833254	0.244251	1.39399	2.10719	1.35006	1.67992	-0.34901	-0.085157	0.174789	1.19865	-0.704236	0.0243118	0.78558	2.19341
241356~047-R~IF2	OPHSC	143.666	16.6292	0	1.05574	17086.8	0	3.04349	3.77864	0	88.5598	3.00607	2.52314	0	0	742.275	34.2663	-0.546512	-0.351346	-0.833254	-0.592145	1.3923	-0.75684	-0.929669	-0.27843	-0.34901	-0.0344942	-0.712587	-0.771049	-0.704236	-0.397999	0.110713	1.00725
848979~319-R~PWQK44AG3	OPHSC	8827.8	3977.49	12.5656	39.4747	16972	390.555	3310.63	1104.11	0	48.3361	0	180.576	18.4285	0	52096.1	29481.8	1.06303	1.0441	0.0394429	0.54979	1.39029	1.15874	0.662206	1.54056	-0.34901	-0.172765	-1.05879	0.31069	0.117032	-0.397999	1.86876	3.98135
969688~162-R~JZ6MP4QZ6W14	OPHSC	617.475	60.947	3.5965	3.48983	16946.3	0	0	2.39069	12.0536	42.9664	26.4555	8787.86	0	10.1107	5000.85	7213.6	0.0222545	-0.0277327	-0.322765	-0.292802	1.38983	-0.75684	-1.26121	-0.393086	1.63849	-0.199487	-0.232441	1.37521	-0.704236	1.81753	0.89939	3.35914
565726~208-R7~QE5A67	PAAD	35003.6	82.2311	117.856	315.522	16929.8	85.7503	19597.7	1092.08	0	107.812	2237.37	9471.62	39.4223	4.00407	1607.09	399.473	1.6023	0.0483193	0.765828	1.33791	1.38954	0.675175	1.08414	1.5369	-0.34901	0.0106604	0.865407	1.39577	0.319845	1.0836	0.429964	2.0812
264941~293-T~AHVP57Q87	MACR	150.333	882264	2744.07	328.656	16607.2	3437.97	69454.4	313.21	0	75545.7	13306.9	67.7233	1.88556	1.90399	1587.1	0	-0.528874	2.43504	1.81661	1.35349	1.38381	1.85591	1.38439	1.12031	-0.34901	1.52796	1.31009	0.0440953	-0.41088	0.582909	0.424789	-0.567589
188146~221-R~KGTPL0	COAD	2881.13	266787	2655.48	2749.61	16579.7	23.0271	264075	43819.1	0	133419	29591.7	0	252887	0	1255.1	0	0.624767	2.12705	1.80563	2.16645	1.38332	0.263237	1.70132	2.77029	-0.34901	1.65986	1.50945	-1.1166	2.73966	-0.397999	0.327771	-0.567589
894883~131-R~ND8W86EA0	ANSC	3325.86	9917.42	27.5557	15.344	16460.4	28467.4	233114	153.37	0	5.07227	1.83472	18109.7	0.923218	1.21689	6034.85	6877.79	0.680945	1.27933	0.288553	0.202303	1.38116	2.53409	1.67173	0.882822	-0.34901	-0.658581	-0.798866	1.5736	-0.523193	0.334501	0.977125	3.33807
847625~237-R3~AGC	PAAD	7507.41	13.4499	64.0694	57.2037	16453.5	3510.44	20973.2	12.701	0	54.6043	1546.13	9024.16	8.27669	0	3250.36	13.5707	0.999616	-0.402555	0.564196	0.688993	1.38104	1.8626	1.10024	0.0735398	-0.34901	-0.145029	0.773271	1.38249	-0.0876071	-0.397999	0.721205	0.616554
922882~316-R~FN9PW2	UEC	26639.7	9.49337	0	0	16360	595.227	659407	77813	19.4853	110.519	5346.81	56615.4	0	0	3568.4	2769.11	1.4954	-0.484942	-0.833254	-0.86829	1.37934	1.29366	1.91848	2.96217	1.98711	0.0163592	1.08267	1.88635	-0.704236	-0.397999	0.759811	2.93604
452449~287-R~A84E03	UEC	43824.6	658.86	0	1.84384	16244.1	173.693	206592	20742.2	86.7641	6.17739	584.984	59815.9	0	0	3465.21	69.537	1.69028	0.58146	-0.833254	-0.467792	1.37722	0.899777	1.64307	2.52039	3.1127	-0.619806	0.531081	1.90144	-0.704236	-0.397999	0.747675	1.31365
744664~207-M~X9UA24	PAAD	21631.4	247.788	2737.69	730.05	16194.7	44513.7	779198	57251.9	0	919.19	10284.6	237.213	35816.2	0	6759.47	0	1.41388	0.330283	1.81583	1.65868	1.37631	2.67752	1.9581	2.85964	-0.34901	0.50576	1.24583	0.385185	2.1986	-0.397999	1.02403	-0.567589
983718~287-R~PJY	SRCCR	22415.5	1.3603e+06	2841.48	4613.03	16110.4	644.003	225027	74677.2	0	50748.2	23800.5	70.2822	66684	0	747.216	0	1.42782	2.54653	1.82828	2.36467	1.37476	1.31889	1.66335	2.94843	-0.34901	1.4357	1.45513	0.0541265	2.37066	-0.397999	0.113455	-0.567589
199195~117-R~VP7	COAD	6429.32	51299.8	2686.67	6.88833	15968	69.8876	356566	4.42645	0	2.91832e+06	34338.5	179.906	1889.75	10.8955	4746.5	0	0.938935	1.70249	1.80954	-0.0768454	1.37211	0.61038	1.77258	-0.235949	-0.34901	2.37533	1.54656	0.309676	1.38433	1.88033	0.877801	-0.567589
331535~300-R~G33A57	PSEC	5026.09	2305.23	0	0	15899	132.529	764.522	227.327	0	29.5465	17.7713	31650.3	0	0	1787.33	0	0.842557	0.903687	-0.833254	-0.86829	1.37082	0.813557	0.314637	1.01362	-0.34901	-0.28394	-0.327294	1.72679	-0.704236	-0.397999	0.473911	-0.567589
694582~093-R~A9JP58	CESC	5242.25	83.6751	0	0	15872.3	0	82.4276	0	0	257.268	0	70.9929	0	0	4639.83	33033.1	0.859039	0.0527486	-0.833254	-0.86829	1.37032	-0.75684	-0.211372	-0.801099	-0.34901	0.21111	-1.05879	0.0568485	-0.704236	-0.397999	0.8684	4.03162
343268~274-T~Z41Q90	BLAD	1458.46	5708.98	253.401	6.63171	15864.9	14.5056	4230.55	20.8288	0	3905.26	15173.2	0	11998.3	0	744.247	0	0.358373	1.13714	1.02052	-0.0895186	1.37018	0.122706	0.720376	0.229176	-0.34901	0.841032	1.34283	-1.1166	1.89587	-0.397999	0.111809	-0.567589
289738~340-R~NCXT17	MACR	5248.04	1.19524e+06	4369.07	10.338	15778.2	156654	1.75629e+06	3349.5	0	1.19583e+06	66704.6	0	1784.58	0	1144.51	0	0.859471	2.51322	1.97223	0.0621667	1.36855	3.08124	2.15096	1.91119	-0.34901	2.16844	1.7122	-1.1166	1.36849	-0.397999	0.289647	-0.567589
168753~222-R~YEVA92CC3_RG-EC1	BLCA	15770.9	727.424	75.3578	9.00217	15775	9.819	48.6272	0	0	127.185	6.45247	9.13362	0	0	7750.26	1165.19	1.29018	0.606916	0.617737	0.0141314	1.36849	0.00722816	-0.334639	-0.801099	-0.34901	0.0486589	-0.55774	-0.481153	-0.704236	-0.397999	1.0806	2.55364
721194~151-R~WEEAQ3F26	COAD	3505.46	9343.08	922.032	535.363	15763.9	5.32582	27284.7	0	10.2452	36638.2	30371	0	46453.2	0	23340.1	4.58782	0.701529	1.26397	1.45184	1.54002	1.36828	-0.164966	1.16267	-0.801099	1.52312	1.36015	1.51594	-1.1166	2.27059	-0.397999	1.53662	0.192923
474841~006-R~CPPTC6P68	OCSC	2835.69	2.16745	3.26795	4.80802	15674.5	0	0	0	6.58707	49.7507	0	4487.87	0	3.12458	287.644	8.83871	0.618545	-0.793386	-0.347586	-0.194159	1.36658	-0.75684	-1.26121	-0.801099	1.2187	-0.16621	-1.05879	1.19085	-0.704236	0.905753	-0.280574	0.442982
848979~319-R~PWTJ92	OPHSC	3314.83	366.939	0	0	15490.3	109.266	0	0	0	461.873	20.3468	875.658	0	0	44446.1	9844.62	0.679646	0.431048	-0.833254	-0.86829	1.36306	0.752137	-1.26121	-0.801099	-0.34901	0.346414	-0.295221	0.742704	-0.704236	-0.397999	1.80307	3.49657
279428~182-R~AX9E89K35	COAD	5663.42	5983.81	468.362	494.249	15352.8	0	654.291	10.3777	0	344987	16358.3	11.6974	432.739	0	6892.15	46.1553	0.889287	1.14925	1.2255	1.50946	1.3604	-0.75684	0.277741	0.0114485	-0.34901	1.88016	1.36159	-0.419266	0.976768	-0.397999	1.03207	1.13566
521955~158-R7~H4EDY6GP8	PAAD	1699.54	37.9771	67.7482	42.0765	15213.2	7201.58	93116.4	9.99257	0	3953.96	4329.99	13681.1	505.766	0	1641.53	0	0.418224	-0.147036	0.582602	0.573663	1.35768	2.09311	1.45396	-5.81e-05	-0.34901	0.843905	1.03006	1.49666	1.01984	-0.397999	0.43873	-0.567589
296347~364-R~U76V70QC7E19	COAD	181.899	790063	1320.93	180.965	15200.1	0	21725.4	16.3735	8.02362	879408	13183.2	424.069	591.911	48.8158	8486.8	0	-0.454706	2.40662	1.57205	1.12578	1.35742	-0.75684	1.1086	0.152892	1.35285	2.09716	1.30776	0.544081	1.0633	3.19807	1.11815	-0.567589
169284~167-R~G2KM265	UEC	3852.69	5.89691	0	14.2336	15115.7	19.9129	10284.8	2.9474	0	267.769	0.583681	32624.7	4.16126	0	1010.25	1.08502	0.738495	-0.59301	-0.833254	0.175343	1.35576	0.218696	0.931152	-0.342286	-0.34901	0.220353	-0.944098	1.73511	-0.249916	-0.397999	0.238076	-0.242813
189374~263-R~J6CQE3F49	READ	5493.73	62504.6	518.657	672.616	15032.8	5.70989	1973.23	17.029	0	2.11849e+06	17188.3	2.12134	877.218	0	6597.51	0	0.877379	1.75336	1.25957	1.62733	1.35412	-0.146054	0.539456	0.165269	-0.34901	2.30105	1.37394	-0.804275	1.17205	-0.397999	1.01399	-0.567589
313798~341-R~Q2Q	CESC	6755.51	68.414	0	0	15003.4	22.122	0	0	0	0.712682	31.3622	1159.16	0	5.25506	45106.8	67.7975	0.958307	0.00157373	-0.833254	-0.86829	1.35354	0.250916	-1.26121	-0.801099	-0.34901	-0.952091	-0.191424	0.819588	-0.704236	1.28891	1.80917	1.30262
721194~151-R~WEE	COAD	411.454	36807.3	994.593	460.967	14976	78.8379	13948.9	3.01241	0	29144.2	18580.8	0	40145.1	0	7564.81	0	-0.136351	1.617	1.47717	1.4828	1.35299	0.648532	1.00346	-0.336828	-0.34901	1.30709	1.39337	-1.1166	2.23019	-0.397999	1.07058	-0.567589
565726~208-R6~QEXA84	PAAD	21785.1	74.553	166.335	0	14801.8	141.013	41968.2	1485.19	0	1343.57	3337.44	35402.1	3.16289	0	1650.89	28.422	1.41665	0.0233962	0.880318	-0.86829	1.34951	0.833322	1.26485	1.63955	-0.34901	0.593707	0.96513	1.75752	-0.309425	-0.397999	0.441081	0.927164
521955~158-R2~FW9	PAAD	1317.87	815.65	698.27	642.177	14764.5	5989.77	116541	94.8535	0	1.37186e+06	26056	7888.43	65891.3	0	1095.65	0	0.318718	0.636356	1.35893	1.60961	1.34876	2.034	1.50721	0.723587	-0.34901	2.20028	1.47771	1.34559	2.36735	-0.397999	0.271613	-0.567589
331535~300-R~G32	PSEC	4913.74	1335.62	0	3.59157	14699.7	98.7289	812.355	119.6	0	0.754091	4.57609	39628.7	0	0	3295.34	0	0.833708	0.763226	-0.833254	-0.284216	1.34744	0.71991	0.32902	0.800328	-0.34901	-0.946551	-0.630096	1.78847	-0.704236	-0.397999	0.726888	-0.567589
771265~069-T~AL-GCE	IDC	24895.8	8.7307	0	0.388919	14694	0	62369.6	0	1.32419	4.71381	811.911	197854	0	0	1630.87	43.7914	1.4689	-0.504373	-0.833254	-0.742401	1.34733	-0.75684	1.35886	-0.801099	0.303446	-0.672691	0.612736	2.22968	-0.704236	-0.397999	0.436038	1.11293
833975~119-R~EN1	PAAD	25630.8	713.105	452.966	364.162	14665	11123.2	149669	2640.79	0	12.3139	9267.58	2764.5	25398.1	0	5468.33	0	1.48029	0.601803	1.21434	1.39269	1.34674	2.23258	1.56658	1.83177	-0.34901	-0.47652	1.21986	1.05794	2.10345	-0.397999	0.936352	-0.567589
233499~124-R~X3EJY1	COAD	2185.33	522829	235.771	305.054	14657.6	637.463	177292	229543	0	15378	14254.5	7.47711	101.577	1.18165	1043.49	0	0.516597	2.3003	0.996484	1.32502	1.34659	1.31562	1.60677	3.32365	-0.34901	1.15883	1.32725	-0.530129	0.577634	0.319755	0.251454	-0.567589
289738~340-R~KFJ	MACR	7529.85	743116	5273.72	176.001	14619	78140.9	911581	12753.3	0	979816	74051.8	0	1059.38	0	2144.29	0	1.00078	2.39084	2.0352	1.11519	1.3458	2.85807	1.99533	2.35787	-0.34901	2.12224	1.73827	-1.1166	1.22423	-0.397999	0.549197	-0.567589
485977~131-R~V1VUQ4FUUF78	UEC	98341.4	574.878	2.34971	0	14581.4	228.961	137235	11.7115	0	22.2152	15.3229	191428	0	0	15688.9	5.95469	2.00669	0.546405	-0.428666	-0.86829	1.34504	0.987975	1.546	0.0484896	-0.34901	-0.347584	-0.362158	2.22062	-0.704236	-0.397999	1.37231	0.289646
269647~328-T~X98UU4TW7_RG-PX1K46	LUAD	38606.4	98.3514	55.1847	8.03307	14553.1	566.473	8604.21	21.857	0	0	629.397	28220.1	0	0	8131.15	3900.52	1.64065	0.0939085	0.515061	-0.0249199	1.34446	1.2778	0.888817	0.244556	-0.34901	-1.07687	0.549306	1.69531	-0.704236	-0.397999	1.10045	3.08742
868679~213-R~YCJ	PAAD	85422.2	4226.63	20653.1	14006.1	14537.7	28425.8	513546	6663.23	0	4321.51	47773.6	3660.88	131149	0	36642.6	3.6538	1.95156	1.05974	2.49204	2.79019	1.34414	2.53362	1.85916	2.14097	-0.34901	0.864513	1.62893	1.13498	2.5579	-0.397999	1.7232	0.112077
454973~116-R3~NTQQ62UQ4	PAAD	615.503	10682.3	49.737	29.1001	14492.8	9938.97	85241.5	51.2879	0	2159.01	294.953	19951.1	5.98756	0	3596.19	0	0.0210041	1.29846	0.480927	0.436307	1.34322	2.19647	1.43299	0.521071	-0.34901	0.703638	0.360679	1.60017	-0.166052	-0.397999	0.763019	-0.567589
885724~159-R~NS2M289_RG-M636	PAAD	19034	30.7824	1137.28	837.63	14388	463.264	6909.11	169.798	0	798.383	2563.88	1052.41	31123.1	0	531.253	1.06879	1.3638	-0.199583	1.52199	1.71129	1.34106	1.21339	0.836756	0.916614	-0.34901	0.473122	0.899374	0.793102	2.15972	-0.397999	-0.0274333	-0.246266
217524~143-R5~M444JE8	PAAD	20209.9	17386.8	2696.8	699.997	14356.8	55405.6	874472	131.611	0	162.136	9073.25	59974.6	0	0	10267	49.137	1.38727	1.42389	1.8108	1.64259	1.34041	2.74775	1.98547	0.832053	-0.34901	0.104571	1.21457	1.90217	-0.704236	-0.397999	1.19692	1.16276
756784~338-R~FU8DY4WU1	COAD	2078.37	6467.14	290.921	352.039	14292.9	5.37083	9604.66	0.319896	0	1.21841e+06	15966.2	18.5869	339.18	0	11716.8	5.45287	0.49696	1.16925	1.06656	1.37975	1.33908	-0.162692	0.914917	-0.708354	-0.34901	2.17278	1.35554	-0.300329	0.909508	-0.397999	1.25156	0.256544
653398~132-R~FQKX89F79N09	OCSC	4669.74	44.9007	0	0	14219	62.1581	608.027	0	8.17511	0	240.875	4692.13	0	0	9666.53	5318.88	0.813773	-0.104933	-0.833254	-0.86829	1.33753	0.573336	0.260366	-0.801099	1.36573	-1.07687	0.310343	1.20306	-0.704236	-0.397999	1.17199	3.22448
138582~337-R~V99QJ8	MCC	8908.87	12.5813	0	0.334641	14186.8	24.1536	28.765	193.849	0	2.86172	0	0	0	0	121.016	0	1.06661	-0.418518	-0.833254	-0.757676	1.33686	0.277938	-0.455952	0.960637	-0.34901	-0.763543	-1.05879	-1.1166	-0.704236	-0.397999	-0.636768	-0.567589
176247~063-R~IK9W17	COAD	345.235	533.64	1500.91	55.1179	14012.9	12.7117	1235.48	18.9081	0	148937	20409.2	77.3803	127.546	2.15163	11169	20.2938	-0.204863	0.527272	1.61477	0.675009	1.33318	0.083254	0.428418	0.198399	-0.34901	1.68537	1.41678	0.0801732	0.640105	0.658204	1.23175	0.784252
K21392~128-T~KUG	PAAD	832.044	17429	0	28.1765	13984.9	11203.3	110569	844.284	0	0	376.922	11230.5	0	0	20231.2	763.323	0.138851	1.42451	-0.833254	0.424365	1.33259	2.23489	1.49473	1.45099	-0.34901	-1.07687	0.421668	1.4425	-0.704236	-0.397999	1.47749	2.36689
827998~364-R~GVWJ39	LUSC	2761.14	6085.49	17.1384	26.6806	13946.3	623.79	8117.43	18.6824	0	21.6167	2637.86	16892.2	0	100.006	16321.6	37.5216	0.608119	1.15358	0.136665	0.404197	1.33176	1.30868	0.874998	0.194589	-0.34901	-0.353641	0.906468	1.5545	-0.704236	3.84844	1.38867	1.04627
695427~040-R~TUQWF6	COAD	1447.34	3342.91	494.082	264.325	13888.3	19.038	40632.7	7.54872	0	181707	34141.8	24.7529	39801.4	0	11498.4	0	0.355379	0.999357	1.24336	1.2703	1.33052	0.204983	1.25717	-0.0840773	-0.34901	1.73149	1.54513	-0.225232	2.22781	-0.397999	1.24377	-0.567589
991263~137-R1~V8WGN4N88T66	COAD	4264.75	4708.13	1444.24	1070.48	13881	0	2815.32	0	0	2.43146e+06	32539.2	5.15748	199.694	0	48596.3	6.02698	0.778265	1.08752	1.6019	1.80518	1.33036	-0.75684	0.62376	-0.801099	-0.34901	2.33301	1.53314	-0.617852	0.763429	-0.397999	1.84	0.294217
477875~180-R~X3YKW1	LUSC	97.0669	12.2005	3.26706	0	13822.2	2.3071	0.810488	0	0	0.810488	0.819862	0	0	0	839.31	2.48443	-0.698715	-0.425843	-0.347655	-0.86829	1.3291	-0.373067	-1.12035	-0.801099	-0.34901	-0.939213	-0.909421	-1.1166	-0.704236	-0.397999	0.161474	-0.0158294
176247~063-R~IL1	COAD	116.966	211.919	1620.12	428.134	13768.9	12.5941	5692.5	6.32471	0	75804.9	19052.8	36.8862	83.5236	0	13787.6	35.843	-0.626389	0.290192	1.64034	1.45455	1.32795	0.0804913	0.790799	-0.135713	-0.34901	1.52876	1.39963	-0.119305	0.524045	-0.397999	1.31887	1.02658
217524~143-R5~M446J69_RG-KC5	PAAD	13530.3	80149.9	1644.62	594.39	13742.6	29162.3	702939	102.382	0	140.983	9200.63	50542.8	1.81913	0.417338	8966.6	32.3301	1.23019	1.81739	1.64536	1.58002	1.32738	2.54183	1.93366	0.748854	-0.34901	0.0723667	1.21805	1.85522	-0.417327	-0.0770851	1.1409	0.98229
K11815~334-T~RG-K2Q	COAD	587.298	60.5404	1301.96	1795.42	13692.2	3.75429	22.2914	0	0	225795	16879.5	0.665382	259.582	0	15870.5	1.2325	0.00267075	-0.0294284	1.56722	2.0032	1.32628	-0.256602	-0.514151	-0.801099	-0.34901	1.78187	1.36942	-0.97665	0.835718	-0.397999	1.37707	-0.212604
452449~287-R~A85E12	UEC	55912.3	1690.9	0	1.64831	13645.2	1539.7	439054	29765.3	22.5142	0	601.171	43407.6	0	6.44819	2824.16	188.218	1.78564	0.823922	-0.833254	-0.495088	1.32526	1.59828	1.82197	2.64107	2.0938	-1.07687	0.537879	1.81346	-0.704236	1.44954	0.663079	1.74981
523694~262-R~HW8H17K27	PAAD	37286.2	81.1167	2241.36	322.286	13476.5	76560.8	779308	428.549	0	3209.48	5271.48	112.401	13428.3	0.467365	17022	0	1.62703	0.0448482	1.74891	1.34602	1.32155	2.85152	1.95813	1.22479	-0.34901	0.795542	1.07913	0.181522	1.92704	-0.0451685	1.40605	-0.567589
772611~094-R~XCHF32	BLSC	159.062	8.05718	0	3.16029	13442	0	2.78144	0	0	0	6.27397	635.255	0	0	13107.4	654.645	-0.506921	-0.522844	-0.833254	-0.322013	1.32079	-0.75684	-0.94557	-0.801099	-0.34901	-1.07687	-0.563787	0.654757	-0.704236	-0.397999	1.29795	2.2991
671287~276-R~AATG13J93K64N58	PAAD	33453.8	680.179	432.147	3.9657	13403.1	5229.17	71372.6	6975.11	0	2606.69	3552.8	0	5504.58	0	722.226	19.0516	1.58457	0.589648	1.19863	-0.2542	1.31992	1.99044	1.39085	2.15625	-0.34901	0.747317	0.980724	-1.1166	1.6802	-0.397999	0.0994015	0.757684
579494~129-T~KJ0	OVT	12980.2	16.7364	0	0.325023	13341.4	99.777	3977.43	38.4852	0	51.4073	6.0956	62556.3	0	0	8962.16	3.36964	1.21395	-0.349784	-0.833254	-0.760448	1.31855	0.723264	0.705739	0.427227	-0.34901	-0.158761	-0.569981	1.91373	-0.704236	-0.397999	1.1407	0.0842297
147771~066-R1~NKAW01	COAD	3948.29	158425	446.751	265.269	13278.9	42.0858	104.343	0	0	14702.3	18424.7	0	3397.2	0	392.123	0	0.748088	1.99285	1.20972	1.27166	1.31715	0.450623	-0.156023	-0.801099	-0.34901	1.14842	1.39126	-1.1166	1.54663	-0.397999	-0.152777	-0.567589
871537~170-R~T31	OPHSC	135.421	23.0854	0	29.3754	13139.4	0	1.93079	11.5398	0	159.957	0	314.574	0	0	1525.69	923.241	-0.569485	-0.270991	-0.833254	0.439795	1.314	-0.75684	-1.00604	0.0439461	-0.34901	0.101454	-1.05879	0.462352	-0.704236	-0.397999	0.408477	2.45086
695427~040-R~TUQWF3	COAD	166.891	3993.86	1030.22	197.563	13105	32.286	53653	31.882	373.55	205873	26745.9	37.2067	51823.3	0	12827.8	0	-0.488226	1.04516	1.48894	1.15923	1.31322	0.367822	1.32313	0.366077	4.23529	1.76045	1.48423	-0.116994	2.30087	-0.397999	1.28903	-0.567589
864244~320-R~K3GJ46N65	LUSC	44.9305	0	0	3.38681	13056	9.71884	2.28584	0	0	6.82438	0	12.9664	0	0	1219.23	0	-0.995668	-1.09027	-0.833254	-0.301698	1.3121	0.00424395	-0.978907	-0.801099	-0.34901	-0.599791	-1.05879	-0.39313	-0.704236	-0.397999	0.315785	-0.567589
941728~121-R~NVCJW0	LUAD	24498.8	0	0	0	13041.6	0	83.4297	0	0	0	37.1128	35887.7	0	0	169.158	1847.8	1.46261	-1.09027	-0.833254	-0.86829	1.31177	-0.75684	-0.208538	-0.801099	-0.34901	-1.07687	-0.150623	1.76126	-0.704236	-0.397999	-0.499189	2.75731
413552~270-R~G5GJ07	LUSC	11296.8	28.378	0	5.93708	13023.6	0	142.835	36.4963	0	98.504	0	196.792	0	0	12337.1	86.6195	1.15957	-0.21984	-0.833254	-0.126088	1.31136	-0.75684	-0.0821132	0.409957	-0.34901	-0.0100772	-1.05879	0.334162	-0.704236	-0.397999	1.27289	1.40951
466732~252-T~TB6TP4UC0	SIC	3110.23	76838.5	118.824	44.3962	12997.7	0	0	0	0	2553.92	19099.7	18.3187	49641.4	0	4620.96	0.809846	0.654711	1.80653	0.768543	0.593762	1.31077	-0.75684	-1.26121	-0.801099	-0.34901	0.742576	1.40024	-0.304112	2.28896	-0.397999	0.866714	-0.305372
351241~312-R~K5PJ19_RG-PR8TP7VP6XY9	CESE	37384.8	53.8292	6.84607	0	12989.9	1.84058	201.286	5.87233	0	67.544	534.165	11351.8	0	0	2484.64	0.990083	1.62806	-0.059163	-0.143805	-0.86829	1.31059	-0.421858	-0.00118858	-0.157016	-0.34901	-0.0965118	0.508451	1.44545	-0.704236	-0.397999	0.610113	-0.26341
359531~246-R~TA9	OCSC	2.7653	1.24659	0	0	12985.7	0	16.1873	0	0	1.25062	0	39.8412	1.25062	0	1465.36	0	-1.9749	-0.881843	-0.833254	-0.86829	1.31049	-0.75684	-0.586272	-0.801099	-0.34901	-0.888749	-1.05879	-0.0986972	-0.479674	-0.397999	0.391798	-0.567589
242566~281-R~HH0E36F90	PAAD	25466.5	31500.1	783.02	307.562	12917.2	49618.4	494405	7210.76	0	603235	10326	298.14	1486.88	0	8172.22	0	1.47777	1.57691	1.39721	1.32815	1.30892	2.71235	1.85014	2.16735	-0.34901	2.00975	1.24683	0.447677	1.318	-0.397999	1.10253	-0.567589
777334~354-R1~Q8ATY7_RG-A84J23N29P02T32	PAAD	26430.5	1943.52	2923.12	7170.21	12905.5	5503.93	890298	1340.66	0	1850.56	9775.89	87537.3	825.62	0	6031.63	343.401	1.49232	0.859757	1.83776	2.53365	1.30865	2.00687	1.98973	1.60537	-0.34901	0.667906	1.23318	2.00592	1.15529	-0.397999	0.976904	2.01453
847625~237-R1~AFGE88	PAAD	1848.06	3.75382	16.2134	1.46158	12837.5	1153.85	8872.91	7.50649	0	29.439	1364.28	15970.9	8.1907	0	2475.55	6.93856	0.451003	-0.688834	0.119147	-0.523107	1.30707	1.50578	0.896113	-0.0857318	-0.34901	-0.284758	0.742078	1.53912	-0.0901852	-0.397999	0.608598	0.34813
521955~158-R3~FY4DV2FU7H83J31	PAAD	1582.44	291.532	652.578	213.625	12546.8	16023.8	147887	63.7635	0	77943.2	4092.66	940.383	26319.4	0	1069.88	0	0.390292	0.371992	1.33631	1.18904	1.30025	2.3497	1.56374	0.592572	-0.34901	1.53521	1.016	0.762249	2.11332	-0.397999	0.261778	-0.567589
259778~044-R~TWHPK9A92AQ8	COAD	12293.2	437486	663.638	474.189	12512.6	2.76586	2096.29	8.09762	0	1.93205e+06	14754.6	101.009	1325.41	0	2709.5	0	1.19266	2.25441	1.34193	1.49361	1.29943	-0.331385	0.553805	-0.0632823	-0.34901	2.27969	1.33585	0.152473	1.2862	-0.397999	0.645941	-0.567589
638234~109-R~G5VA90	COAD	214.326	29599.5	1815.78	491.537	12511.3	18.2593	338.842	0	0	152719	14847.2	3.71061	79830.1	0	7728.08	0	-0.390807	1.56089	1.67847	1.50735	1.2994	0.192266	0.121926	-0.801099	-0.34901	1.69119	1.33741	-0.691348	2.42047	-0.397999	1.07942	-0.567589
713683~067-R~CQJJ45P81T56	COAD	1304.28	217174	203.887	270.791	12470.6	2271.36	18068.3	90.8356	1.54375	31314.9	16977.4	1134.12	65.2158	0	5019.49	0	0.314665	2.07407	0.948078	1.27953	1.29843	1.72296	1.06486	0.709278	0.37328	1.32375	1.37086	0.8136	0.456469	-0.397999	0.900929	-0.567589
957936~168-R~PJHM165WE5	OPHSC	248.574	151.216	0	1.83549	12397.4	7.33925	2.61187	0	0	0	5.19579	6968.34	0	0	5208.3	1947.24	-0.333022	0.20377	-0.833254	-0.468919	1.29667	-0.0763016	-0.956457	-0.801099	-0.34901	-1.07687	-0.603808	1.31156	-0.704236	-0.397999	0.916201	2.78047
616732~234-R3~H9HE04	PAAD	40451.2	956.278	10273.5	8219.98	12384	52369.7	372350	6.84415	0	1726.78	32881	0	172900	5.23414	14829.4	0	1.65892	0.677269	2.25834	2.586	1.29635	2.72967	1.78286	-0.112819	-0.34901	0.651861	1.53575	-1.1166	2.6344	1.28583	1.349	-0.567589
K69846~001-R~CWX	IPN	7158.53	103.358	8.36954	0	12255.8	0	24.6297	0.917064	0	17.482	13.1013	5219.78	0	0	17566.1	409.304	0.980989	0.10657	-0.0844148	-0.86829	1.29325	-0.75684	-0.491448	-0.583633	-0.34901	-0.400459	-0.398655	1.2323	-0.704236	-0.397999	1.41906	2.09192
592915~224-R~A96AZ3IN3	ISTAD	13279.6	117945	690.939	0	12127.5	24142.6	198104	563.531	0	3409.22	21009	0	3499.84	0	544.517	0	1.22288	1.91687	1.3554	-0.86829	1.29011	2.48122	1.63311	1.3161	-0.34901	0.809539	1.42401	-1.1166	1.55487	-0.397999	-0.0172509	-0.567589
K87607~352-T~KQFS03	SCLC	741.007	24.7174	22.8636	39.8927	12105.8	11.4004	23.6572	346.875	0	0	64.9129	0	0	60.5477	177.681	0	0.0935449	-0.254108	0.228477	0.553727	1.28958	0.0510014	-0.500628	1.15432	-0.34901	-1.07687	-0.0139739	-1.1166	-0.704236	3.39265	-0.47897	-0.567589
186277~243-T~JWE	COAD	1562.53	159597	422.568	98.3823	12003.7	7.11662	5614.07	596.871	6.37825	11936.7	16287.3	185.967	14745.2	1.17346	1308.08	0	0.38534	1.99475	1.19114	0.894012	1.28706	-0.0849839	0.787507	1.33527	1.19711	1.10009	1.36051	0.318717	1.95294	0.316296	0.344862	-0.567589
481146~293-R~QJYTF1XX6A29C38	LUSC	2176.25	6.30589	0.791111	1.15442	11978.1	0	0	0	0	3.14836	4.76286	1.57156	0	0	15737.7	35.2878	0.514968	-0.578176	-0.638189	-0.574181	1.28642	-0.75684	-1.26121	-0.801099	-0.34901	-0.74694	-0.621878	-0.857439	-0.704236	-0.397999	1.3736	1.01987
377384~186-R~GFT	PAAD	20067.5	199.836	170.208	0	11961.3	5199.87	48294.7	5.47623	0	114.841	542.364	2166.53	2544.95	0	4633.44	0	1.3845	0.275147	0.887975	-0.86829	1.286	1.98863	1.29816	-0.176853	-0.34901	0.0251761	0.512244	0.99109	1.4667	-0.397999	0.86783	-0.567589
616732~234-R1~H7CN09_RG-F28	PAAD	63326.2	5.74056	17338.1	14627.4	11875.5	2180.12	16475.8	824.022	0	2514.68	57778	0	92657.2	0	46052.4	0	1.83438	-0.598914	2.43348	2.80682	1.28386	1.70981	1.04297	1.44288	-0.34901	0.738987	1.67636	-1.1166	2.46172	-0.397999	1.81775	-0.567589
538559~288-R~A29QM4_RG-VE3A09	LUAD	15271.2	214.475	0	10.5365	11859.4	0	1.23299	11.71	0	9.24632	283.399	9667.44	0	13.3396	15129	6.85833	1.27758	0.293265	-0.833254	0.0688188	1.28345	-0.75684	-1.07057	0.0484505	-0.34901	-0.537253	0.350744	1.40138	-0.704236	2.05226	1.35728	0.343641
186277~243-T~JWEHT6	COAD	763.247	459838	56.3398	83.984	11851.5	0.921498	3375.24	199552	0	578.14	3228.06	381.196	181.606	0	1147.81	0	0.105107	2.26724	0.521872	0.834038	1.28325	-0.547284	0.666791	3.27687	-0.34901	0.398381	0.95682	0.514908	0.737283	-0.397999	0.290835	-0.567589
738166~108-R~VWWPK2QU1E78	READ	1496.26	160568	522.553	496.632	11715.2	35.9259	82461.3	28.5212	26.6596	1.3372e+06	22049.5	5.51273	952.311	1.0527	17147.5	0	0.368384	1.99631	1.26207	1.5113	1.2798	0.401121	1.42512	0.33005	2.21941	2.19435	1.43606	-0.602462	1.19477	0.2637	1.40909	-0.567589
521955~158-R6~H4CGA1	PAAD	2182.96	128.225	551.763	402.734	11639.3	6563.11	71192	24.2557	0	369332	12632	8907.02	74689.6	0	2201.78	0	0.516172	0.161604	1.28024	1.43117	1.27787	2.06333	1.39025	0.277902	-0.34901	1.89598	1.29711	1.3789	2.40205	-0.397999	0.560137	-0.567589
139182~063-R~IL6M499J82	BLCA	2143.26	47.8206	0	3.72605	11594.8	17.3424	141.15	17.8506	0	91.274	20.3164	347.904	0	12.7707	1049.86	47.5881	0.50899	-0.0890517	-0.833254	-0.273154	1.27673	0.176615	-0.0849106	0.18016	-0.34901	-0.0275707	-0.295576	0.489901	-0.704236	2.01501	0.253969	1.14889
422866~222-R5~H4QNA8PE4QQ3	PAAD	39321.6	155.748	379.683	51.9031	11571.2	609.301	13212.7	14.3957	0	3878.25	329.357	33679.1	0.842445	0	686.759	0	1.64783	0.211325	1.15542	0.652403	1.27612	1.30115	0.990595	0.112508	-0.34901	0.839423	0.388112	1.74383	-0.53507	-0.397999	0.0786007	-0.567589
333224~299-R~PPT	UCS	682.135	218.478	20.9673	0	11517.9	288.237	421.299	189.317	0	1169.86	0	2629.63	13.0387	29.7998	9149.85	0	0.0611819	0.298004	0.200765	-0.86829	1.27474	1.06156	0.173476	0.952774	-0.34901	0.561628	-1.05879	1.04422	0.0270859	2.75566	1.14927	-0.567589
354836~022-R~EFHF01	HNSC	2995.44	4.98679	0	0	11449.8	0	18.6592	1.24709	0	0	77.9044	296.835	0	0	6125.81	174.045	0.639994	-0.629452	-0.833254	-0.86829	1.27297	-0.75684	-0.554383	-0.530556	-0.34901	-1.07687	0.0309044	0.446477	-0.704236	-0.397999	0.983312	1.7154
176247~063-R~IK9W16M798	COAD	396.767	242.135	1294.47	313.034	11448.2	8.80641	471.489	3.40432	0.850603	74025.3	22177.8	327.23	182.59	4.59011	15276.4	78.3266	-0.150545	0.324364	1.56529	1.33489	1.27293	-0.024302	0.200126	-0.305687	0.127166	1.52325	1.43751	0.473141	0.73877	1.1855	1.36129	1.36556
K12877~001-R~CK8	LUAD	24371.5	320.077	209.651	0	11436.8	22761.3	1.51564e+06	136.378	0	33.1302	0	10226.5	0	0	3361.55	0	1.46057	0.395967	0.957362	-0.86829	1.27264	2.46232	2.11598	0.843854	-0.34901	-0.258215	-1.05879	1.41681	-0.704236	-0.397999	0.735115	-0.567589
746538~026-R~YR6XW8	COAD	1868.86	29705.6	257.967	217.467	11407	7.58143	604.585	0	0	351609	18550.8	4.06785	1315.78	0	4659.48	0	0.455383	1.56181	1.02647	1.19584	1.27186	-0.0671165	0.259021	-0.801099	-0.34901	1.88457	1.39297	-0.671291	1.28418	-0.397999	0.870148	-0.567589
937885~149-R~E0WFQ4K49	HGSOC	34269.9	40.8937	0	0	11406.5	50.0021	14589.8	5951.69	1.21417	14.4126	0	56763.5	0	0	8140.96	3.67084	1.594	-0.128454	-0.833254	-0.86829	1.27185	0.504743	1.01412	2.10324	0.265927	-0.442576	-1.05879	1.88707	-0.704236	-0.397999	1.10094	0.113693
349418~098-R~JU4	LUAD	55712.4	0.517466	0	0	11371.7	1.45605	58.2189	11.3695	0	37.7521	56.202	39095.3	1.56074	0	1043.08	4709.78	1.78424	-0.982881	-0.833254	-0.86829	1.27093	-0.468528	-0.292706	0.0393773	-0.34901	-0.228763	-0.0493333	1.78475	-0.443939	-0.397999	0.25129	3.17073
517754~364-R~GVT	SIC	30013.2	390164	1842.04	346.902	11272.5	29.4146	178537	17063.1	20.4262	655204	49078.4	102.771	112892	0	5117.66	0	1.54208	2.22494	1.68328	1.37414	1.26832	0.338877	1.60843	2.45515	2.02186	2.02891	1.63566	0.157173	2.5164	-0.397999	0.90894	-0.567589
521955~158-R4~FY8	PAAD	5730.23	23.7509	288.652	310.558	11210.4	4340.77	47543.6	65.8485	0	69772.5	9282.58	7930.49	33809.2	0	1527.48	0	0.893877	-0.263973	1.06395	1.33186	1.26668	1.93071	1.29445	0.603161	-0.34901	1.50953	1.22026	1.34705	2.18264	-0.397999	0.40896	-0.567589
521389~187-R~PR1K72KB9KM6	APAD	3108.26	2.1557e+06	5456.75	4625.08	11205.2	87503.8	596115	24.2486	0	8160.51	40383.4	0	51930.7	0	2459.53	0	0.654463	2.66509	2.04661	2.36567	1.26654	2.89438	1.89454	0.277809	-0.34901	1.01191	1.58701	-1.1166	2.30144	-0.397999	0.605914	-0.567589
592915~224-R~A96AZ4IF8	ISTAD	24825.6	307899	1009.52	246.906	11116.3	36307.4	286602	17087	0	10588.9	28861.5	0	7252.71	0	961.439	0	1.46779	2.16396	1.48215	1.24428	1.26416	2.61214	1.72075	2.45561	-0.34901	1.07231	1.50322	-1.1166	1.75654	-0.397999	0.21761	-0.567589
983979~030-R~T5VK31PE1TH2	ANSC	592.63	0	0	0	11020.3	0	7503.65	11.8757	0	0	0	236.738	0	0	367.044	0	0.00620293	-1.09027	-0.833254	-0.86829	1.26158	-0.75684	0.856342	0.0527786	-0.34901	-1.07687	-1.05879	0.384637	-0.704236	-0.397999	-0.180047	-0.567589
673883~063-R3~PHYAK3	PAAD	2521.43	1907.53	93.1379	0	11014.3	2258.05	25864	0	0	0	55.7739	87910.6	0	0	8093.49	84.1436	0.57258	0.854947	0.687796	-0.86829	1.26142	1.72107	1.14998	-0.801099	-0.34901	-1.07687	-0.0512075	2.00709	-0.704236	-0.397999	1.09853	1.39684
633275~114-R~NTPYJ3	UEC	11450.1	556.183	0	2.1757	10935.3	136.511	15174.1	34.6053	0	32.8088	171.632	71150.5	0	0	544.286	0	1.16485	0.537907	-0.833254	-0.425497	1.25927	0.822986	1.02344	0.392665	-0.34901	-0.260409	0.226211	1.94905	-0.704236	-0.397999	-0.0174259	-0.567589
451658~271-R~E12H76	COAD	1045.02	28725.1	226.57	154.885	10895.1	0	4211.22	3.50476	0	442821	24766.1	63.8858	1693.58	0	20972	0	0.227978	1.55316	0.983218	1.06651	1.25817	-0.75684	0.71929	-0.298152	-0.34901	1.93806	1.46505	0.0283286	1.35401	-0.397999	1.49237	-0.567589
638129~119-R~CP6	SCLC	1398.73	21.6524	0	0	10892.4	2.77945	112.746	659.462	0	49.201	0	90.9573	1.98008	0	1399.24	28.9112	0.342013	-0.286786	-0.833254	-0.86829	1.2581	-0.33023	-0.137809	1.36854	-0.34901	-0.168735	-1.05879	0.124008	-0.401957	-0.397999	0.37271	0.934452
281475~159-R~QA3	BLCA	39211.4	131.571	0	0	10861.4	6.28912	23.5853	0	0	3.36119	0	4876.55	0	0	11803.1	8151.48	1.64674	0.168188	-0.833254	-0.86829	1.25725	-0.119487	-0.501321	-0.801099	-0.34901	-0.735337	-1.05879	1.21364	-0.704236	-0.397999	1.25459	3.41316
864244~320-R~K3GJ47	LUSC	88.1645	8.19865	0	1.3497	10837	3.45013	34.3786	0	0	65.4497	0	5.18198	0	0	966.53	0	-0.735972	-0.518853	-0.833254	-0.540932	1.25658	-0.277815	-0.414951	-0.801099	-0.34901	-0.103708	-1.05879	-0.616763	-0.704236	-0.397999	0.219792	-0.567589
445649~340-R~AXJA06_AL-F22	UEC	4215.27	24.001	0	0.288437	10828.4	40.5198	32.9435	0	0	0.503557	1133.76	26134.3	0	2.45031	2597.12	37.0187	0.773697	-0.261383	-0.833254	-0.771177	1.25634	0.438744	-0.424778	-0.801099	-0.34901	-0.982291	0.695944	1.67424	-0.704236	0.741517	0.628423	1.04047
452449~287-R~C8CE32	UEC	81472.7	485.384	0	0	10811.3	363.1	283269	21123.3	14.6568	44.1048	1055.8	44895.5	0	0	3650.61	147.416	1.93303	0.502913	-0.833254	-0.86829	1.25587	1.13542	1.71797	2.52647	1.77916	-0.193559	0.678189	1.82271	-0.704236	-0.397999	0.769231	1.64245
885724~159-R~NS2M289	PAAD	7909.83	2070.92	482.561	171.054	10805.1	4562.13	36522	38.8177	3.20032	3868.54	4755.43	18632.1	5223.44	0	3412.57	58.5273	1.02005	0.876099	1.23548	1.10432	1.2557	1.94666	1.23186	0.430029	0.761267	0.838842	1.05344	1.5814	1.66569	-0.397999	0.741345	1.23864
485176~168-R4~WUQVG4XA2	PAAD	46909	693759	1545.27	2461.88	10774.4	270471	2.14865e+06	856443	0	263.344	81388.3	3473.12	1.35854	0	1123.69	20.4398	1.7169	2.37314	1.62452	2.12411	1.25485	3.25647	2.1988	3.76363	-0.34901	0.216502	1.76183	1.12054	-0.466708	-0.397999	0.282056	0.787271
454973~116-R3~NTQQ62UQ2_RG-C31	PAAD	1275.2	1157.66	345.52	5.46536	10761	10503.7	93443.7	11.1487	0	5412.06	163.685	24542.6	6.58257	1.90557	2813.79	6.68943	0.305844	0.726434	1.12395	-0.153073	1.25448	2.2142	1.45479	0.0333581	-0.34901	0.916686	0.214455	1.657	-0.14343	0.583409	0.661558	0.334037
496974~208-R~KEWK70Q98U51X32Y57	PAAD	5368.81	49.4534	4.54172	10.7991	10711.7	1453.21	12783.7	14.782	0	0.636987	741.721	905.695	0	0	11138.3	3119.69	0.868376	-0.0805803	-0.260176	0.0774424	1.25311	1.57974	0.982761	0.12079	-0.34901	-0.962574	0.59021	0.751948	-0.704236	-0.397999	1.23061	2.98871
128236~265-R4~J5PE67K04	PAAD	38791.4	9838.54	1033.86	373.092	10710.6	27750.4	258511	87.6181	0	7514.33	9246.36	22305.6	99923.3	0	861.66	3.59448	1.64252	1.27727	1.49012	1.40195	1.25308	2.5259	1.69627	0.697361	-0.34901	0.99278	1.21929	1.63078	2.48262	-0.397999	0.172333	0.106407
845751~090-R~XM8AA5_RG-VH4	OCSC	450.142	383.829	0	4.02878	10692.6	5.3813	294.88	1.64002	0	14.7812	20.3977	2356.62	4.13003	0	8422.74	97.5397	-0.10125	0.442606	-0.833254	-0.249362	1.25258	-0.162165	0.0890524	-0.476707	-0.34901	-0.437095	-0.294626	1.01416	-0.251596	-0.397999	1.11502	1.46142
659161~295-R~AL-N9C	CEAS	50250.8	748.657	0	0	10636.8	84.3956	1021.65	8431.72	0	0	44.9676	20527.1	0	0	137.336	2.96314	1.74385	0.614315	-0.833254	-0.86829	1.25102	0.670125	0.383359	2.21961	-0.34901	-1.07687	-0.103878	1.60798	-0.704236	-0.397999	-0.584838	0.0410709
176374~079-R~UPY	LUSC	741.8	2.38068	15.5589	5.29131	10633.3	0	3.97863	3.57244	0	350.402	197.204	149.123	0	0	24259.8	4.85604	0.0939632	-0.77661	0.106173	-0.16353	1.25092	-0.75684	-0.880298	-0.293169	-0.34901	0.28252	0.26067	0.258496	-0.704236	-0.397999	1.55261	0.213647
521955~158-R5~RG-AL-KQ7Q19UA5	PAAD	1778.93	101.116	425.737	697.783	10619.4	651.322	9578.34	42.2996	0	2.54344e+06	12473.3	4997.51	61891.6	0	3171.02	0	0.436088	0.100977	1.19364	1.64138	1.25053	1.32251	0.914266	0.458042	-0.34901	2.34345	1.29396	1.22036	2.35002	-0.397999	0.710985	-0.567589
483684~250-R~YYCAV1C56	MACR	3344.24	522471	1753.15	29.4884	10582.5	0	3648.82	2.14845	0	1.82034e+06	26205.9	14.8308	3147.26	0	18945.9	0	0.683103	2.30013	1.66673	0.441219	1.2495	-0.75684	0.685281	-0.417854	-0.34901	2.26588	1.47914	-0.358747	1.52548	-0.397999	1.45034	-0.567589
969688~162-R~JZ6MP4UA3	OPHSC	2403.18	219.608	5.37474	11.7515	10546.5	0	40.3152	6.69718	9.46003	0	24.2654	3379.7	0	0	7479.74	18688.8	0.553782	0.299327	-0.213308	0.10719	1.24848	-0.75684	-0.378139	-0.119139	1.46713	-1.07687	-0.253179	1.11306	-0.704236	-0.397999	1.06591	3.77987
278458~045-R~HWTG76P93T51_RG-W26_AL-Y40	UEC	3295.79	6.74027	0	0	10472.7	4.34258	9679.43	0	0	0	36.0293	12988.6	0	0	1330.99	385.012	0.677391	-0.563303	-0.833254	-0.86829	1.24639	-0.21917	0.916757	-0.801099	-0.34901	-1.07687	-0.157818	1.4824	-0.704236	-0.397999	0.352039	2.06494
572183~171-R~FX3A40	LXSC	5842.75	63.545	0	5.50096	10434.2	5.47064	601.622	0	0	0	3.50222	44228	2.32056	0	2229.27	22.3925	0.901489	-0.0171536	-0.833254	-0.150969	1.24529	-0.157703	0.257857	-0.801099	-0.34901	-1.07687	-0.68346	1.8186	-0.372009	-0.397999	0.565268	0.8258
365595~188-R2~P3YB90	PAAD	11666.5	66.5183	1250.65	0	10398.5	7801.29	76613.2	5.62075	0	12657	9291.13	9872.33	21541.1	3.42195	16600.1	0	1.17218	-0.00555651	1.55377	-0.86829	1.24427	2.11877	1.40767	-0.169478	-0.34901	1.11368	1.22049	1.40714	2.05786	0.969808	1.39567	-0.567589
714174~038-R~T7T	COAD	790.942	23566.7	404.249	437.919	10375.1	0	2477.06	13.0833	0	40048.3	30733.5	0	1.97808	0	6420.78	0	0.119043	1.5022	1.17634	1.46319	1.2436	-0.75684	0.593396	0.0827342	-0.34901	1.38079	1.5189	-1.1166	-0.402143	-0.397999	1.00276	-0.567589
695427~040-R~TVAJW0	COAD	720.977	14015.9	2043.18	99.9045	10263.1	24.4022	16302.1	0	3.48171	258924	20040.9	37.5012	42287.7	0	15308.3	0	0.0828321	1.36839	1.71794	0.899837	1.24036	0.281094	1.04045	-0.801099	0.811434	1.81362	1.41224	-0.114887	2.24458	-0.397999	1.36215	-0.567589
625472~104-R~H70HC4	COAD	13040.5	139109	1172.08	253.607	10235.4	30760.4	442571	2088.59	4.08887	1583.52	33863.3	31.4741	11710.7	0	1484.3	8.28014	1.21576	1.95937	1.53207	1.2545	1.23956	2.55894	1.82386	1.75342	0.909723	0.631787	1.54309	-0.161601	1.88915	-0.397999	0.397105	0.417148
241356~047-R~IF4NC3	OPHSC	432.977	7.96801	0	0.273655	10213.7	0.43939	0	0.937262	0	35.665	2.33185	2.68133	0	0	262.609	10.8667	-0.116436	-0.525391	-0.833254	-0.775599	1.23893	-0.639976	-1.26121	-0.580131	-0.34901	-0.241601	-0.758558	-0.758997	-0.704236	-0.397999	-0.318105	0.525819
517754~364-R~GVTH09_RG-P09	SIC	17557.8	556775	2027.68	90.0547	10198.2	5.69995	133461	2540.57	41.8441	774202	47278.4	0	70191	0	7044.62	3.50833	1.3322	2.3165	1.7154	0.860477	1.23847	-0.14653	1.53938	1.81885	2.55794	2.06762	1.62634	-1.1166	2.38485	-0.397999	1.04112	0.0980411
555926~031-R~TPPJU5	COAD	3669.51	62.0496	856.063	77.9599	10192.2	296.345	1623.62	0	0	37340.1	19257.1	36.8156	3789.77	2.7407	36029	137.071	0.71943	-0.0231896	1.42702	0.805864	1.2383	1.07043	0.493204	-0.801099	-0.34901	1.36455	1.40229	-0.119817	1.57689	0.815868	1.71622	1.61052
616732~234-R3~H9HE03	PAAD	42492.2	1197.09	4550.52	3879.09	10177	42860.7	290231	40.1727	0	2725.37	21572.9	0	104446	0	7900.6	0	1.67819	0.73505	1.98585	2.29828	1.23785	2.66538	1.72374	0.441211	-0.34901	0.757638	1.43061	-1.1166	2.49487	-0.397999	1.08855	-0.567589
937885~149-R~E0WFQ4K52	HGSOC	27226.7	23.2398	0	5.35184	10150.7	66.9871	9257.01	1550.1	0	7.32999	0	40349	2.4587	0	4345.22	31.1259	1.50394	-0.269346	-0.833254	-0.159861	1.23708	0.596976	0.906169	1.65384	-0.34901	-0.58527	-1.05879	1.79341	-0.360726	-0.397999	0.841268	0.966025
937885~149-R~E0WFQ3Q20	HGSOC	22281.6	51.4444	0	0	10136.2	375.688	9462.48	10146.7	0	0	0	32275	0	0	4155.12	53.6851	1.42547	-0.0706137	-0.833254	-0.86829	1.23666	1.14632	0.911378	2.28147	-0.34901	-1.07687	-1.05879	1.73215	-0.704236	-0.397999	0.822767	1.20114
474841~006-R~CPPTC6_RG-YF0AT5	OCSC	2338.6	0	46.476	0	10040.4	0	10.0013	0	0	109.932	0	4213.73	0	0	860.179	0	0.543122	-1.09027	0.458694	-0.86829	1.23382	-0.75684	-0.692148	-0.801099	-0.34901	0.0151347	-1.05879	1.17356	-0.704236	-0.397999	0.171622	-0.567589
945468~187-T~HAHVU5	READ	1799.13	158522	566.125	0	9972.96	4858.83	122536	2160.34	0	12652.7	5272.29	570.085	192.809	0	794.819	0	0.440505	1.99301	1.28882	-0.86829	1.23182	1.96687	1.51911	1.7647	-0.34901	1.1136	1.07917	0.625105	0.753766	-0.397999	0.13897	-0.567589
524269~139-T~E8YH47HQ7	COAD	1482.06	19382.8	864.056	177.602	9964.64	52.0258	702.521	288.299	0	2.84579e+06	14014.6	15.4217	8923.93	0	15759	0	0.364654	1.45187	1.43013	1.11863	1.23157	0.517229	0.294594	1.09271	-0.34901	2.3695	1.32302	-0.348691	1.81393	-0.397999	1.37416	-0.567589
779769~127-R~VR7WA7	READ	4216.53	9241.38	695.46	374.682	9944.93	1.21264	271.969	0	52.7427	458144	19919.1	19.3919	99.1941	0	1587.75	0	0.773815	1.26115	1.35758	1.40357	1.23098	-0.502017	0.0699269	-0.801099	2.73328	1.94595	1.41072	-0.289277	0.571127	-0.397999	0.424959	-0.567589
738166~108-R~VWWPK2QU1	READ	836.914	92265.3	505.309	321.476	9922.85	31.3101	97692.9	167.964	37.7467	1.25926e+06	27326.4	3.55449	1055.34	0.197335	14633	0	0.141133	1.85364	1.25086	1.34505	1.23031	0.358275	1.46535	0.913007	2.48018	2.18042	1.48959	-0.700597	1.22318	-0.23229	1.34349	-0.567589
K12877~001-R~CN1	LUAD	13355.1	88.126	0	3.97253	9920.14	371.714	997594	0	0	61.2893	0	17515.1	0	0.861388	2264.64	0	1.22509	0.0659403	-0.833254	-0.253673	1.23023	1.14292	2.01673	-0.801099	-0.34901	-0.118702	-1.05879	1.56444	-0.704236	0.173682	0.571778	-0.567589
784116~028-R~H06HF7W51	LXSC	3509.92	93.4534	2.82446	0.331234	9825.96	4.78284	82.4363	9.62745	0	5.10214	0	1005.8	10.8351	0	4844.59	2646.46	0.702027	0.0808899	-0.384305	-0.758655	1.22739	-0.193762	-0.211347	-0.0113455	-0.34901	-0.657443	-1.05879	0.780683	-0.0201822	-0.397999	0.88626	2.91602
957936~168-R~PJC	OPHSC	620.484	23.188	0	10.874	9694.36	0	0	0	0	0	20.5335	10020	0	0	9110.59	1863.58	0.0241541	-0.269896	-0.833254	0.0798693	1.22337	-0.75684	-1.26121	-0.801099	-0.34901	-1.07687	-0.293048	1.41121	-0.704236	-0.397999	1.14749	2.76107
947758~054-R~UCKB52	COAD	6431.52	2.20879e+06	14116.5	16185.1	9671.16	62201.2	458301	1820.93	0	3.85841e+06	27106.5	3621.16	42940.5	0	9401.63	0	0.939069	2.67135	2.36469	2.8456	1.22266	2.78487	1.83215	1.70762	-0.34901	2.44009	1.48757	1.13199	2.24882	-0.397999	1.1605	-0.567589
616732~234-R3~H9H	PAAD	8415.69	952.447	533.588	52.7659	9659.84	20120.7	182317	2.65997	0	589.661	10735.6	5536.67	10725.9	0	11506.2	20.5491	1.04432	0.676237	1.26905	0.658603	1.22231	2.42275	1.61341	-0.367549	-0.34901	0.402949	1.25653	1.24847	1.86484	-0.397999	1.24405	0.78952
521955~158-R7~H4EDY7	PAAD	1655.8	8280.59	1121.24	0	9649	14717.8	450323	959.059	0	262648	13849.1	24795.8	14878	0	1938.65	0	0.408023	1.23289	1.51725	-0.86829	1.22197	2.32243	1.82798	1.49354	-0.34901	1.81693	1.32006	1.65982	1.95542	-0.397999	0.507512	-0.567589
817829~284-R~KXQPA1	COAD	3744.05	4085.06	238.841	116.696	9641.74	14778.1	144262	2892.28	0	4152.18	3951.74	3168.35	324.923	1.6103	1097.65	0	0.7273	1.05097	1.0008	0.958822	1.22175	2.32374	1.55785	1.86216	-0.34901	0.855246	1.00726	1.09534	0.897656	0.484806	0.272365	-0.567589
249662~076-R~GGVP72NP4	HGSOC	13610.5	0	1.59922	0	9627.8	5.271	3126.47	163.894	0	1.5872	1.60671	79129.8	0	0	2316.14	7.29969	1.23251	-1.09027	-0.513562	-0.86829	1.22132	-0.167759	0.648628	0.904859	-0.34901	-0.856429	-0.819784	1.97822	-0.704236	-0.397999	0.581076	0.367794
282377~053-R~UXVCU9	COAD	3270.96	335191	1959.12	1652.31	9623.71	15510.8	1.25039e+06	80924.5	0	205893	45082.6	509.28	229888	0	1876.06	276.6	0.674431	2.18583	1.70389	1.97139	1.22119	2.33926	2.07033	2.97527	-0.34901	1.76047	1.61447	0.594215	2.71326	-0.397999	0.493944	1.91922
289738~340-R~NCW	MACR	2593.31	626124	1136.02	240.036	9602.39	20923.7	329017	7275.76	0	180922	21203.9	0	145.912	0	641.732	0	0.583579	2.34673	1.52162	1.23351	1.22053	2.43531	1.7535	2.17035	-0.34901	1.73049	1.42631	-1.1166	0.677074	-0.397999	0.0505901	-0.567589
967225~005-R~UN8E17	READ	5990.67	837951	3124.61	154.445	9541.57	45.2693	98201.4	11.4328	0	624006	19149.7	69.2666	7086.2	0	17182.4	0	0.911274	2.42177	1.86006	1.06542	1.21864	0.473495	1.46658	0.0410831	-0.34901	2.0176	1.40089	0.050189	1.75011	-0.397999	1.40993	-0.567589
787269~337-R~VC0U95	MCC	2654.03	0	0	1.10067	9500.95	42.2627	7.55052	25.2356	0	7.50415	0	8.48597	0	67.5277	214.4	3.97229	0.592636	-1.09027	-0.833254	-0.583861	1.21736	0.451937	-0.751954	0.290622	-0.34901	-0.580471	-1.05879	-0.499275	-0.704236	3.4915	-0.401655	0.141337
174316~266-R~AD7I14	CSCC	1051.55	622.984	0	1.51584	9495.2	1.21921	120.675	2.6059	0	1.3085	0.646338	2800.52	0.654249	0	364.561	1663.77	0.230415	0.567065	-0.833254	-0.514752	1.21718	-0.501064	-0.121819	-0.372523	-0.34901	-0.88286	-0.934419	1.06149	-0.564897	-0.397999	-0.182846	2.71097
777334~354-R5~Q8UPY6UF3WP3	PAAD	44997.5	9884.94	3915.3	983.623	9477.32	28231.2	276237	929.193	0	5798.5	36036.1	3700.96	36688.9	0	36401.2	49.1919	1.70062	1.27849	1.93554	1.77279	1.21662	2.53142	1.71201	1.48298	-0.34901	0.932677	1.5586	1.13796	2.20526	-0.397999	1.72047	1.16324
983718~287-R~QJCLY1	SRCCR	14149.4	1.35645e+06	5252.97	9229.85	9475	856.678	207939	20288.6	0	107314	35430.3	1.93828	140848	0	833.352	0	1.24771	2.5458	2.03388	2.63039	1.21655	1.41033	1.64461	2.513	-0.34901	1.60936	1.55437	-0.820859	2.57765	-0.397999	0.15853	-0.567589
991263~137-R1~V8W	COAD	214.34	6495.4	727.787	270.265	9462.24	0	563.98	0	0	2.14187e+06	25098.7	5.26806	185.718	0	134171	0	-0.390781	1.17037	1.37276	1.27879	1.21615	-0.75684	0.242551	-0.801099	-0.34901	2.3036	1.46837	-0.612969	0.743447	-0.397999	2.26011	-0.567589
259776~179-R~F2WA95G03J07	SOC	33237.6	3060.96	0	0	9436.23	4241.32	39535.2	494.016	0	7.79083	0	101218	2.61319	0	21992.9	76.6106	1.58203	0.976675	-0.833254	-0.86829	1.21533	1.92327	1.25067	1.27219	-0.34901	-0.572783	-1.05879	2.04577	-0.348629	-0.397999	1.51203	1.35589
452449~287-R~C7PE23	UEC	54212	80.515	1.28535	3.79423	9435.47	41.156	103308	48137.2	63.5195	15.3019	560.576	23291	0	0.353311	2346.81	197.242	1.77355	0.0429545	-0.556632	-0.267666	1.2153	0.443623	1.47861	2.8017	2.87467	-0.429567	0.520468	1.64264	-0.704236	-0.119618	0.586514	1.7704
217524~143-R2~NWHQV6_RG-YW0	PAAD	11246.1	22177.7	1244.53	454.615	9393.87	18716.5	247586	8239.27	0	216.162	7924.71	25322	2.78879	0	2919.7	14.1109	1.15781	1.48656	1.55213	1.47749	1.21399	2.39954	1.68602	2.2119	-0.34901	0.170909	1.18081	1.66558	-0.335492	-0.397999	0.676838	0.632644
833975~119-R~EN3	PAAD	26584.5	104.72	684.553	246.495	9347.58	4112.85	56979.4	501.324	0	253.069	33472.9	5398.23	23864	0	3879.18	148.417	1.49459	0.109908	1.35229	1.24365	1.21251	1.9134	1.33741	1.27709	-0.34901	0.207309	1.5402	1.24152	2.08621	-0.397999	0.794347	1.64542
422866~222-R5~H4QLX1PH6	PAAD	36142.7	393.306	121.991	99.2261	9273.75	244.878	2099.03	74.5544	0	417.922	1362.66	28938.7	0	0	433.689	0	1.61483	0.44887	0.777274	0.897252	1.21015	1.00945	0.554115	0.644069	-0.34901	0.323278	0.741782	1.70221	-0.704236	-0.397999	-0.111198	-0.567589
521955~158-R7~H5EF10	PAAD	3920.22	18.6573	175.58	220.483	9273.07	1684.98	17997.9	24.2019	0	17829.8	4048.71	10699	2537.21	0	1950.07	0	0.745296	-0.323305	0.898314	1.20109	1.21013	1.62719	1.06394	0.277189	-0.34901	1.19314	1.01331	1.4292	1.46585	-0.397999	0.509941	-0.567589
517754~364-R~GVTH14	SIC	23062.8	398268	1714.57	143.381	9264.48	11.4882	174580	8409.1	54.7814	1.43957e+06	49823.4	23.5468	93356.8	0	6926.73	0	1.43896	2.23023	1.65929	1.03713	1.20985	0.0532647	1.60311	2.21872	2.76208	2.21146	1.63941	-0.238393	2.4638	-0.397999	1.03414	-0.567589
591375~129-R~FA4	LUAS	1921.76	608.796	0	1.3353	9214.73	13.5621	191.996	3.57759	0	83.8156	114.933	460.012	0	0	6503.34	8.2191	0.466305	0.561142	-0.833254	-0.543288	1.20825	0.102563	-0.0123452	-0.292793	-0.34901	-0.0471159	0.126889	0.566354	-0.704236	-0.397999	1.00805	0.414231
517754~364-R~FPY	SIC	32689.3	102231	1406.54	430.078	9194.91	1.31536	75532.7	6415.57	19.718	279766	30943.4	14.1551	137250	0	4133.34	0	1.57552	1.88005	1.59306	1.45628	1.20761	-0.487455	1.4043	2.12831	1.99585	1.83157	1.52059	-0.370717	2.57048	-0.397999	0.820593	-0.567589
612792~311-R~AN8JN1	PAAD	100162	1430.33	3640.77	437.943	9158.46	67790.6	623747	12.6784	0	2898.5	32713.2	15227	11224.6	0	2665.93	0	2.01387	0.780855	1.91121	1.46321	1.20642	2.81248	1.90529	0.0729886	-0.34901	0.771916	1.53447	1.52603	1.87742	-0.397999	0.639236	-0.567589
618468~307-R~PTQFW8	LUSC	42.502	82.9555	0	0	9145.5	0	2.56829	5.74234	0	0	1.90659	3.19708	0	0	3330.61	0	-1.01693	0.0505507	-0.833254	-0.86829	1.206	-0.75684	-0.959338	-0.163397	-0.34901	-1.07687	-0.79262	-0.723021	-0.704236	-0.397999	0.731292	-0.567589
BL0382~F1232~M662M18	BLCA	6793.77	171.798	0	0	9135.43	28.6339	381.029	0	0	82.647	2.17449	0	0	0	8738.54	20575.7	0.960517	0.236428	-0.833254	-0.86829	1.20567	0.330533	0.149694	-0.801099	-0.34901	-0.0503333	-0.770626	-1.1166	-0.704236	-0.397999	1.13024	3.82238
482815~354-R1~A71J05	PAAD	27508.2	1118.59	705.388	51.1987	9134.05	2171.64	77199.4	21.2714	0	574.878	11929.5	5857.12	2414.54	0	11287.8	0	1.50796	0.717601	1.36231	0.647267	1.20563	1.70856	1.40948	0.235882	-0.34901	0.397071	1.28284	1.2639	1.45214	-0.397999	1.23612	-0.567589
773273~077-R~H3KA93V25	READ	4226.76	1318.42	629.644	1485.65	9096.04	26.3985	30313.2	0	0	3.22361e+06	22586.4	4.6788	3696.14	0	17692.2	3.15573	0.774763	0.759891	1.32435	1.93067	1.20438	0.305367	1.18764	-0.801099	-0.34901	2.3984	1.44207	-0.640058	1.56997	-0.397999	1.42202	0.0620444
192522~019-R~TCWUJ6	COAD	4433.23	47061.1	2230.4	71.5113	9044.71	40.4712	34675.8	0	0	2.74529e+06	29873.3	0	4292.58	0	15330.6	0	0.79343	1.68029	1.74727	0.773217	1.2027	0.438368	1.21955	-0.801099	-0.34901	2.36116	1.51182	-1.1166	1.61137	-0.397999	1.36275	-0.567589
972766~346-R~GUJ	UEC	937.009	66.9951	0	0	9023.84	89.7173	11874.6	572.764	9.56629	4.431	188.321	13064.7	0	6.99158	4142.52	0	0.185311	-0.00374442	-0.833254	-0.86829	1.20201	0.689521	0.965258	1.32152	1.47494	-0.684463	0.249231	1.48401	-0.704236	1.51433	0.821511	-0.567589
463931~005-R~I38NH4_RG-W56	PAAD	13024.3	534.759	24.6173	9.17186	9021.16	515.725	8006.49	334.72	0	0	8768.78	9.83662	224.063	0	3944.69	0	1.21527	0.52781	0.25221	0.0205781	1.20192	1.24774	0.871733	1.14243	-0.34901	-1.07687	1.20606	-0.462749	0.795154	-0.397999	0.801272	-0.567589
217524~143-R5~M446J69	PAAD	14934.1	99922.5	3953.61	904.99	8938.98	28248.5	596629	250.864	0	311.276	9142.12	40525.9	20.6756	9.88447	8420.41	1.83609	1.26884	1.87417	1.9388	1.74089	1.19919	2.53161	1.89474	1.0464	-0.34901	0.255146	1.21646	1.79461	0.147329	1.7986	1.1149	-0.10683
277826~050-R~K6K	MACR	4002.81	517240	444.037	63.5899	8930.62	23.6242	222.69	143.565	36.1927	1.07084e+06	22787.9	13.9348	552.259	0	7071.74	24.3302	0.753456	2.29754	1.20769	0.728888	1.19891	0.271113	0.0226795	0.860893	2.44851	2.14284	1.44428	-0.374733	1.04414	-0.397999	1.04271	0.860975
958667~338-R~AE3	COAD	5851.44	34652.1	2044.66	29.0254	8872.17	0	1120.57	0	0	893641	11183.7	0	1427.19	0	11976.4	0	0.90207	1.60147	1.71819	0.435355	1.19696	-0.75684	0.405271	-0.801099	-0.34901	2.10089	1.26673	-1.1166	1.30667	-0.397999	1.26062	-0.567589
116655~072-R~AK7A17	MACR	1481.72	1.17626e+06	2890.29	436.426	8804.3	1049.11	292672	176974	2.24403	370281	28454.5	549.817	42870.9	6.40223	2025.2	4.51557	0.364563	2.5091	1.83398	1.46188	1.19467	1.47528	1.72572	3.23674	0.561406	1.89657	1.49968	0.61519	2.24837	1.44385	0.525572	0.187171
469116~191-R~QTP	UEC	7777.67	2859.64	0	0	8796.26	1279.73	426702	71378.2	0	0	58.8807	84380.9	0	0.56953	1149.58	1117.33	1.01346	0.959162	-0.833254	-0.86829	1.1944	1.53898	1.8152	2.93333	-0.34901	-1.07687	-0.0379168	1.99585	-0.704236	0.0167615	0.291471	2.53512
694582~093-R~A9JP56Q59	CESC	7716.36	41.3849	0	0	8790.22	0	13.1518	0	0	194.286	0	819.361	0	10.6475	2459.35	90610	1.01036	-0.125452	-0.833254	-0.86829	1.19419	-0.75684	-0.632387	-0.801099	-0.34901	0.146286	-1.05879	0.724492	-0.704236	1.86094	0.605883	4.47762
269878~174-B~PN3M27	MCC	8676.42	3.21052	0	0.625027	8788.72	80.3629	46.6691	375.039	0	5.35706	0	23.0536	0	35.3477	216.986	0.539487	1.05626	-0.720085	-0.833254	-0.68224	1.19414	0.654603	-0.344192	1.18033	-0.34901	-0.647952	-1.05879	-0.243962	-0.704236	2.90805	-0.396719	-0.376885
176358~292-R~KYJQ01W57A62	SOC	30938.8	15.0999	0	0	8711.6	4.08814	4367.33	0	0	5.37994	6.54504	187316	0	0	7100.72	191.568	1.55397	-0.374712	-0.833254	-0.86829	1.19151	-0.234826	0.727926	-0.801099	-0.34901	-0.647119	-0.55466	2.21466	-0.704236	-0.397999	1.0444	1.75757
235635~245-T~D33	CEAD	1948.52	1278.63	0	60.9168	8691.06	0	821.152	2012.44	0	1817.06	2.41699	185.277	39.3528	0	1294.67	78.6088	0.471715	0.752004	-0.833254	0.712691	1.19081	-0.75684	0.331573	1.74101	-0.34901	0.663671	-0.752263	0.317704	0.319369	-0.397999	0.340603	1.36713
747524~062-R~D21	OCSC	2523.82	0	0	14.0482	8655.83	0	22.1802	2.72366	0	730.885	0.677836	1.3652	3.39229	3.21216	64.755	988.771	0.572949	-1.09027	-0.833254	0.170651	1.1896	-0.75684	-0.515286	-0.361785	-0.34901	0.452664	-0.929691	-0.880392	-0.294577	0.925086	-0.892511	2.48114
176247~063-R~IL1M965	COAD	170.158	217.024	1710.2	449.118	8581.48	26.4006	10012.7	22.9744	0	56330	12703.4	278.463	468.084	0	14010.5	64.294	-0.480681	0.296292	1.65844	1.47284	1.18703	0.305392	0.92479	0.260505	-0.34901	1.4599	1.29852	0.429006	0.998453	-0.397999	1.32551	1.27951
249662~076-R~GGVP72NP5U81	HGSOC	16735.3	0	0	3.61058	8566.44	5.74227	6516.78	8.3366	0	0	4.59645	123059	0	0	1981.08	0.706997	1.31342	-1.09027	-0.833254	-0.282633	1.18651	-0.144509	0.822885	-0.0546179	-0.34901	-1.07687	-0.629187	2.09938	-0.704236	-0.397999	0.516464	-0.331232
562715~036-R~YY2	UCS	1668.16	880.972	0	2.05317	8557.62	36.834	3533.54	6.99733	0	30.0979	18.8759	4727.57	33.0963	3.77374	632.2	16.9822	0.410931	0.656171	-0.833254	-0.440575	1.1862	0.408916	0.677665	-0.106357	-0.34901	-0.279791	-0.31303	1.20512	0.272732	1.04024	0.0444088	0.709538
746538~026-R~YR5XK1	COAD	4856.79	493.758	1090.55	423.098	8522.83	0	105.309	0	29.0772	879093	23884.4	9.13805	137156	0	11254.4	3.85051	0.829145	0.507309	1.50797	1.45002	1.18498	-0.75684	-0.153855	-0.801099	2.28423	2.09708	1.456	-0.481033	2.57029	-0.397999	1.2349	0.130377
168753~222-R~YEVA94_RG-G27	BLCA	10668.1	60.3907	34.5039	43.718	8491.31	0	0	0	0	62.8228	8.44246	0	0	0	5349.88	460.337	1.13716	-0.0300556	0.361442	0.587994	1.18388	-0.75684	-1.26121	-0.801099	-0.34901	-0.113062	-0.4987	-1.1166	-0.704236	-0.397999	0.927294	2.14374
217524~143-R5~M446J73	PAAD	15829.4	62888	2938.72	620.963	8483.36	47782.2	668791	1088.17	0	320.425	11371.2	33464	6.73842	2.20823	5823.33	15.6301	1.29163	1.75494	1.83954	1.59676	1.1836	2.70026	1.92184	1.5357	-0.34901	0.261842	1.27088	1.74207	-0.137798	0.674582	0.962367	0.674987
192522~019-R~TCWUJ0XG2	COAD	5511.77	75672.6	1549.24	310.132	8478.58	12.5906	31658.1	0	0	1.81425e+06	30271.7	0	3674.16	0	14827.4	0	0.878662	1.80259	1.62537	1.33133	1.18343	0.0804096	1.19795	-0.801099	-0.34901	2.2651	1.51512	-1.1166	1.56832	-0.397999	1.34895	-0.567589
972917~350-R~GUNK46Q99	ARMS	28.7849	45.3015	0	0	8477.89	1.57489	2.11452	5.79295	0	3.16603	0	0.52863	0	17.7623	504.543	0	-1.16523	-0.102694	-0.833254	-0.86829	1.18341	-0.453367	-0.991614	-0.160898	-0.34901	-0.745954	-1.05879	-1.00016	-0.704236	2.29961	-0.0487318	-0.567589
244465~170-R~WTP	READ	343.021	457.249	3431.18	245.628	8413.04	2.13942	1531.25	10.1893	0	937254	13144.1	4.51242	1606.86	0	9011.74	0	-0.207375	0.48757	1.89138	1.2423	1.18112	-0.389762	0.479312	0.00586813	-0.34901	2.11194	1.30702	-0.648217	1.33947	-0.397999	1.14298	-0.567589
714174~038-R~T7TB81	COAD	260.973	4104.42	316.843	288.685	8406.67	0	626.729	16.2039	0	22818.4	25430.9	6.09469	0	2.63756	6285.85	0	-0.314041	1.05219	1.09504	1.30396	1.18089	-0.75684	0.267544	0.149616	-0.34901	1.25034	1.47165	-0.578977	-0.704236	0.790143	0.993979	-0.567589
894883~131-R~ND8W86	ANSC	2006.76	4817.02	14.452	11.0991	8376.43	20207.6	172943	44.9026	0	12.7233	4.95627	13288.9	17.3678	0	4180.67	597.795	0.48324	1.0934	0.0830184	0.0870655	1.17982	2.42413	1.60088	0.477549	-0.34901	-0.469496	-0.613643	1.48868	0.101491	-0.397999	0.825302	2.25901
947675~243-R~J4VVJ2AU0	COAD	610.819	569.916	1266.23	148.078	8348.6	5.27441	1213.77	44.7095	0	1.07824e+06	28619.7	21.7561	1453.56	0	22603.2	0	0.018018	0.544177	1.55791	1.0494	1.17883	-0.167585	0.424214	0.476141	-0.34901	2.14443	1.50112	-0.259178	1.31173	-0.397999	1.52335	-0.567589
436779~168-T~NW2EC8	LUSC	1574.76	36.6023	15.3349	10.7065	8267.72	0	107.032	0	0	25.6436	22.6164	1261.1	0	0	5825.57	62.9211	0.388389	-0.156283	0.101614	0.0744235	1.17593	-0.75684	-0.15004	-0.801099	-0.34901	-0.315641	-0.270015	0.842696	-0.704236	-0.397999	0.962526	1.27012
772611~094-R~XCH	BLSC	481.912	6.07469	0	0.445396	8251.65	0	0	0	0	0	0	60.7345	0	0	5999.62	109.004	-0.0746088	-0.586456	-0.833254	-0.727127	1.17535	-0.75684	-1.26121	-0.801099	-0.34901	-1.07687	-1.05879	0.0146678	-0.704236	-0.397999	0.974703	1.51007
957936~168-R~PJE	OPHSC	718.292	11.4176	11.3968	5.38424	8205.1	0	21.2653	0	0	5.07755	0	4072.36	0	0	3103.7	2002.76	0.0813734	-0.441587	0.00928836	-0.157911	1.17366	-0.75684	-0.524843	-0.801099	-0.34901	-0.658379	-1.05879	1.1642	-0.704236	-0.397999	0.702111	2.79289
541946~237-B~D12	SCLC	971.402	16.9205	0	0	8171.56	0	60.8682	29.7746	0	41.3425	1.346	3.55013	0	0	318.459	0	0.199408	-0.347125	-0.833254	-0.86829	1.17244	-0.75684	-0.28232	0.343944	-0.34901	-0.208215	-0.846072	-0.700859	-0.704236	-0.397999	-0.238612	-0.567589
144555~231-T~C77Y36C81	MACR	39380	2.17134e+06	92.632	0	8144.75	2227.17	468728	27.5254	0	658.045	12005.3	12883.3	18.1464	0	2272.16	232.984	1.64842	2.66695	0.685992	-0.86829	1.17146	1.71666	1.83749	0.318583	-0.34901	0.428354	1.28442	1.48017	0.112982	-0.397999	0.573148	1.84367
562418~175-R~FWYP04Q69	MRLS	123.469	0	0	0	8070.33	0	0	0	0	0	0	0	20.2446	0	0	0	-0.605381	-1.09027	-0.833254	-0.86829	1.16873	-0.75684	-1.26121	-0.801099	-0.34901	-1.07687	-1.05879	-1.1166	0.14177	-0.397999	-2.62414	-0.567589
K87607~352-T~KQG	SCLC	382.506	2.7017	23.758	101.778	8025.3	1.91759	32.5151	241.216	0	1.34522	10.2265	3.52296	0	35.9145	241.855	0	-0.16484	-0.75325	0.240791	0.906887	1.16706	-0.413275	-0.427792	1.03335	-0.34901	-0.879201	-0.455528	-0.702502	-0.704236	2.92229	-0.352028	-0.567589
512359~319-R~AU4F97	MCC	8788.29	0.774761	0	0	8018.78	46.664	19.2537	76.3351	0	0.774761	0	0	0	6.79604	1017.14	3.97305	1.06128	-0.942549	-0.833254	-0.86829	1.16682	0.483024	-0.547313	0.651853	-0.34901	-0.943834	-1.05879	-1.1166	-0.704236	1.49154	0.240884	0.141405
324938~238-R~AV2T68P83	BLCA	4779.42	4735.72	0	5.54352	8015.93	1.48235	20.6874	41.0725	0	0	0	4301.51	0	0	4375.25	18.3329	0.82286	1.08902	-0.833254	-0.148468	1.16671	-0.465111	-0.531083	0.448435	-0.34901	-1.07687	-1.05879	1.17922	-0.704236	-0.397999	0.844117	0.741551
144555~231-T~C77Y35	MACR	48061.9	4.56449e+06	126.799	30.8795	8015.28	12684.1	826807	63.6822	0	1657.47	18025.7	9211.39	14.9247	0	2269.79	65.5915	1.72641	2.85827	0.790106	0.458316	1.16669	2.27472	1.97217	0.592152	-0.34901	0.642366	1.3858	1.38812	0.0619801	-0.397999	0.572716	1.28821
189374~263-R~J6C	READ	2944.03	18662.2	526.838	660.71	7977.15	1.91936	255.611	1.01352	0	1.71492e+06	14842.4	34.2961	887.606	0	7745.62	0	0.633219	1.44211	1.2648	1.62049	1.16526	-0.413081	0.0552618	-0.56723	-0.34901	2.25204	1.33733	-0.138736	1.17531	-0.397999	1.08035	-0.567589
756784~338-R~FU8	COAD	505.424	3192.87	309.002	350.993	7965.68	6.45925	659.653	0	0	185977	21961.4	2.59039	184.765	0	33937.7	1.73635	-0.0559976	0.987536	1.08668	1.37861	1.16484	-0.112084	0.279675	-0.801099	-0.34901	1.73688	1.43507	-0.765861	0.742031	-0.397999	1.69148	-0.122653
333224~299-R~PNE	UCS	282.192	18.4694	17.4832	0	7960.24	29.9293	130.745	166.196	0	757.287	0	430.497	0	0	1709.14	215.033	-0.283551	-0.325779	0.142968	-0.86829	1.16463	0.344261	-0.10295	0.909492	-0.34901	0.460882	-1.05879	0.5482	-0.704236	-0.397999	0.455417	1.80839
624824~186-R~GFK	COAD	7519.86	33588.2	1833.54	620.7	7914.63	6254.59	98968.8	621.202	0	26391.1	38607	4055.35	27215.6	0	7024.28	2.76227	1.00026	1.59344	1.68173	1.59659	1.16292	2.04788	1.46843	1.3486	-0.34901	1.28408	1.57579	1.16305	2.12258	-0.397999	1.03992	0.0180801
K16634~038-T~KPEA12A52	USC	12962.4	246.963	0	12.7944	7914.34	12.4922	31415.7	33.7671	0	92.3067	29.3212	71835.7	0	0	716.322	0.583491	1.21341	0.329427	-0.833254	0.137313	1.16291	0.0780761	1.19612	0.384705	-0.34901	-0.0249899	-0.207675	1.95168	-0.704236	-0.397999	0.0960109	-0.364428
653398~132-R~FQKX89F79	OCSC	2396.19	126.742	0	0	7910.24	0	0	0	0	1.21407	0	803.91	0	0	8073.28	2391.06	0.552643	0.158632	-0.833254	-0.86829	1.16275	-0.75684	-1.26121	-0.801099	-0.34901	-0.892545	-1.05879	0.719274	-0.704236	-0.397999	1.09749	2.87118
254851~301-R~QPHH31	MACR	176.046	870288	532.836	201.469	7844.67	1283.1	18665.5	17.3363	0	90904.6	15503.5	4.14121	6807.46	0	7871.08	1.66303	-0.46744	2.43152	1.26858	1.1667	1.16027	1.53982	1.07258	0.170916	-0.34901	1.57088	1.3482	-0.667347	1.739	-0.397999	1.087	-0.134659
773273~077-R~H3KA96	READ	2253.54	536.28	782.681	900.16	7824.68	32.501	10038.2	8.2408	0	1.06383e+06	27174.4	9.71101	13469.4	0	19707.2	12.7428	0.528624	0.528541	1.39707	1.73884	1.15951	0.369888	0.925393	-0.0580644	-0.34901	2.14131	1.48819	-0.465948	1.92788	-0.397999	1.46664	0.590697
K11815~334-T~RG-K2QG34	COAD	193.334	84.2426	737.2	853.903	7822.11	17.8908	23.5744	2.19753	0	163529	13156.4	2.19993	216.637	0	10137.9	0	-0.430965	0.0544687	1.37706	1.71865	1.15941	0.186067	-0.501426	-0.412686	-0.34901	1.70705	1.30726	-0.797452	0.785864	-0.397999	1.19168	-0.567589
694582~093-R~A9HP45_RG-U18	CESC	5553.63	159.221	0	0	7810.92	0	44.6914	9.55742	0	138.193	1.61022	6.03562	0	0	5038.57	13313.4	0.881624	0.216967	-0.833254	-0.86829	1.15899	-0.75684	-0.354247	-0.0135549	-0.34901	0.0677634	-0.819449	-0.581271	-0.704236	-0.397999	0.902498	3.62997
521955~158-R2~FW9FQ4	PAAD	1227.79	1340.6	810.015	894.024	7807.28	5234.24	74956.4	47.5092	0	2.0916e+06	28694.7	1342.27	57013.1	0	811.444	0	0.291023	0.764184	1.40854	1.73623	1.15885	1.99075	1.40248	0.496006	-0.34901	2.29809	1.50177	0.859798	2.32729	-0.397999	0.147523	-0.567589
243952~196-R~A20M885	BLCA	492.08	9560.74	0	3.39387	7783.17	44.8916	446.127	12.2859	0	40.7243	10.9641	203.142	14.9349	0	1027.19	85.0034	-0.0664514	1.2699	-0.833254	-0.301082	1.15793	0.470866	0.187034	0.0632586	-0.34901	-0.211626	-0.439655	0.342832	0.062157	-0.397999	0.244948	1.40128
868679~213-R~YCJWW1K30	PAAD	48608.9	4884.61	8310.39	958.784	7779.93	25988.1	221001	176.502	0	3411.44	65673.7	5380.79	19977.8	0	65566.2	12.9923	1.73084	1.09699	2.18738	1.763	1.1578	2.50485	1.65907	0.92948	-0.34901	0.80969	1.70832	1.24063	2.037	-0.397999	1.9639	0.59865
227483~062-R1~K8VY68	PAAD	90687.2	116043	4447.52	2299.03	7779.77	297457	2.84224e+06	4375.58	0	2827.4	47083.6	1889.83	18196.6	0	2181.75	43.0072	1.97497	1.91268	1.97818	2.0979	1.1578	3.28698	2.26519	2.00046	-0.34901	0.766158	1.62531	0.953616	2.01115	-0.397999	0.556358	1.10512
116655~072-R~AK7A15E12	MACR	2290.84	812981	2479.7	232.639	7765.37	97.9201	309713	141627	2.80864	387786	34764.6	1514.14	61855.6	0.510429	3349	1.88352	0.535047	2.41398	1.78272	1.22157	1.15724	0.717297	1.73915	3.16229	0.68554	1.90728	1.54964	0.892837	2.34986	-0.0185545	0.733569	-0.0994985
323392~091-R~NPGW22Y10	HNSC	1876.97	198.158	0	0	7732.15	35.019	860.353	398.773	0	0.767921	0	2131.12	0	0	273.863	11.0004	0.457078	0.272987	-0.833254	-0.86829	1.15597	0.393141	0.342627	1.20078	-0.34901	-0.94473	-1.05879	0.986571	-0.704236	-0.397999	-0.300812	0.53077
138582~337-R~V99QK2	MCC	9575.91	8.25857	0	0	7728.66	18.8536	28.8635	152.193	0	0	0	0	0	0	92.2756	0	1.09488	-0.517181	-0.833254	-0.86829	1.15583	0.202018	-0.455167	0.880263	-0.34901	-1.07687	-1.05879	-1.1166	-0.704236	-0.397999	-0.74788	-0.567589
673883~063-R3~PHYAK6	PAAD	3124.37	4364.08	0	60.7851	7688.7	4392.09	41444.8	0	0	0	74.9672	141300	43.2277	0	7891.15	63.2527	0.656487	1.06798	-0.833254	0.711875	1.15429	1.93448	1.26187	-0.801099	-0.34901	-1.07687	0.0214412	2.13731	0.344751	-0.397999	1.08805	1.27241
575813~281-R1~F1348AF32	HGSOC	18735.2	154.697	1.50482	11.4054	7666.04	41.0613	37.9288	375.181	0	66.3263	18.0562	39485.4	0	0	6958.01	686.458	1.35761	0.209593	-0.525943	0.0966437	1.15341	0.442902	-0.392258	1.18046	-0.34901	-0.100669	-0.323537	1.78747	-0.704236	-0.397999	1.036	2.32004
772611~094-R~XCHF39	BLSC	1174.49	31.1913	0	0	7651.97	0	0	0	0	7.16952	0	2897.81	0	0	42144	764.633	0.273661	-0.196292	-0.833254	-0.86829	1.15286	-0.75684	-1.26121	-0.801099	-0.34901	-0.589781	-1.05879	1.07086	-0.704236	-0.397999	1.78107	2.36765
673883~063-R3~PHYAK3AY5	PAAD	2292.77	569.64	14.1607	32.3491	7625.55	1496.31	26120.8	0	0	84.3256	211.743	83190	0	0	4231.91	3.90353	0.535378	0.544053	0.0766474	0.475586	1.15183	1.58911	1.15232	-0.801099	-0.34901	-0.0457258	0.278328	1.99195	-0.704236	-0.397999	0.83034	0.135182
972917~350-R~GUK	ARMS	4.11912	42.4144	0	0	7602.17	0	4.21187	57.5991	0	4.71424	0	0	2.10786	1.41115	224.866	0	-1.85465	-0.119273	-0.833254	-0.86829	1.15091	-0.75684	-0.869434	0.559149	-0.34901	-0.672673	-1.05879	-1.1166	-0.390334	0.411788	-0.382029	-0.567589
524724~177-R~QQGM676	PAAD	7474.65	657588	2056.96	1004.76	7468.45	9030.06	147937	116.194	0	45492.6	107706	1755.76	38320.1	0	5833.56	0	0.997904	2.35936	1.72019	1.78093	1.14563	2.1657	1.56382	0.790755	-0.34901	1.41035	1.83172	0.933436	2.21731	-0.397999	0.963093	-0.567589
456648~364-R~U79Q49	SCBC	24.5459	6.35899	0	0	7466.39	61.7021	157.221	87.2663	0	1.16092	4.58576	17603.6	0	10.4227	614.998	0	-1.22534	-0.576311	-0.833254	-0.86829	1.14554	0.571011	-0.0594926	0.696032	-0.34901	-0.89818	-0.629664	1.56582	-0.704236	1.84301	0.0330151	-0.567589
576588~073-R~CVGC96G32	LUSC	77.0624	239.513	0	1.04795	7427.7	5.59122	0	5.34912	0	0	0	2948.1	0	0	881.563	6.61734	-0.78803	0.321572	-0.833254	-0.593601	1.14399	-0.151779	-1.26121	-0.183476	-0.34901	-1.07687	-1.05879	1.07558	-0.704236	-0.397999	0.181768	0.329873
429239~143-T~FJCVW7WP8	SCLC	2203.3	2.99274	0	3.55298	7369.04	11.3209	7.00526	44.9059	0	28.382	1003.36	1.49086	0	0	1503.22	0	0.519801	-0.733761	-0.833254	-0.28745	1.14163	0.0489381	-0.767591	0.477573	-0.34901	-0.292954	0.665492	-0.866187	-0.704236	-0.397999	0.402341	-0.567589
159449~244-R~KNH	BLCA	7722.23	166.348	0	0	7289.52	3.75763	145.721	29.502	0	16.1399	18.574	4143.91	0	1.36687	996.193	55.1818	1.01066	0.228176	-0.833254	-0.86829	1.1384	-0.256376	-0.0773992	0.34097	-0.34901	-0.417942	-0.316849	1.16898	-0.704236	0.394732	0.232285	1.21308
996942~123-R~EKVCW4	LUSC	1304.41	33.0864	6.36556	0	7289.33	0	0	0	0	0	41.1936	21.1242	0	0	4111.09	22.9524	0.314702	-0.181561	-0.164956	-0.86829	1.13839	-0.75684	-1.26121	-0.801099	-0.34901	-1.07687	-0.125249	-0.266905	-0.704236	-0.397999	0.81836	0.836254
633275~114-R~NTPYJ3G39	UEC	18250.1	439.623	1.4231	0	7286.83	149.68	14889.6	16.4875	0	12.2273	213.884	56264.7	0	1.8032	682.435	0	1.34734	0.477469	-0.537044	-0.86829	1.13829	0.85233	1.01895	0.155079	-0.34901	-0.478033	0.280826	1.88464	-0.704236	0.550409	0.0759914	-0.567589
854754~265-R1~QVXA03A18	PAAD	7047.42	42618.9	4286.55	14392.6	7268.37	143161	1.23683e+06	1407.6	0	2184.18	11788.2	14.62	10607.6	0	1757.63	5.00925	0.974866	1.65475	1.96585	2.80062	1.13753	3.05234	2.06774	1.62164	-0.34901	0.706325	1.27986	-0.362425	1.86177	-0.397999	0.466984	0.225062
343268~274-T~Z41Q95	BLAD	6225.35	21657.2	170.774	0	7267.82	15.9286	5987.28	3.68723	0	1574.08	15855.5	0	7231.7	0	869.971	0	0.926316	1.48044	0.889079	-0.86829	1.13751	0.150878	0.802778	-0.284884	-0.34901	0.630402	1.3538	-1.1166	1.75573	-0.397999	0.176299	-0.567589
538559~288-R~A26QL8	LUAD	6475.33	11.0554	1.37841	0	7249.44	22.0449	12.8469	0	0	11.0652	0	15610.3	0	0	22443.9	11.1569	0.941726	-0.449208	-0.543275	-0.86829	1.13676	0.249845	-0.637555	-0.801099	-0.34901	-0.499358	-1.05879	1.53285	-0.704236	-0.397999	1.52043	0.536498
K75429~239-R~C27	PROSTATE	3015.64	2011.38	0	0	7224.96	493.343	3728.78	7423.47	0	0.529177	2.64657	3179.53	0	25.6213	1172.28	35.8873	0.642624	0.86859	-0.833254	-0.86829	1.13575	1.23354	0.690424	2.17706	-0.34901	-0.978373	-0.736041	1.09631	-0.704236	2.62151	0.299555	1.02711
991263~137-R1~WAHGN8	COAD	4794.59	598.921	1060.56	529.185	7205.67	0	636.516	1.22782	0	782969	24774.9	267.138	219.436	0	61302.4	2.50515	0.8241	0.556938	1.49864	1.53558	1.13495	-0.75684	0.271215	-0.533433	-0.34901	2.07023	1.46513	0.417656	0.789402	-0.397999	1.93608	-0.0132096
957936~168-R~PJEWC7	OPHSC	366.528	43.5725	0	0	7163.39	0	9.32225	1.50377	0	0	0	3001.34	0	0	4914.68	2429.44	-0.181499	-0.112494	-0.833254	-0.86829	1.1332	-0.75684	-0.707267	-0.494413	-0.34901	-1.07687	-1.05879	1.08049	-0.704236	-0.397999	0.892201	2.87822
K69846~001-R~CW1	IPN	3360.25	112.842	0	4.25361	7149.95	35.0712	558.327	18.9742	0	0.942928	67.2137	7113.11	0	0	11343.7	1119.62	0.684971	0.128967	-0.833254	-0.232602	1.13264	0.393607	0.240165	0.199506	-0.34901	-0.92284	-0.00541451	1.3172	-0.704236	-0.397999	1.23817	2.53602
787269~337-R~VA3U90	MCC	7373.46	0	0	0	7142.64	1.67964	1.49862	151.287	0	0	0	0	0	16.1191	425.067	0	0.992569	-1.09027	-0.833254	-0.86829	1.13233	-0.440573	-1.0439	0.878281	-0.34901	-1.07687	-1.05879	-1.1166	-0.704236	2.21528	-0.119486	-0.567589
721194~151-R~WEEAQ1	COAD	1461.63	60252.1	791.511	171.715	7083.22	3064.87	134295	27.5994	0	14044	32446.8	0	28493.1	0	3888.97	0	0.359222	1.74391	1.40082	1.10579	1.12984	1.81906	1.54086	0.319449	-0.34901	1.13779	1.53243	-1.1166	2.13528	-0.397999	0.795388	-0.567589
395191~088-T~H5QU77W68	CESC	3866.46	47.2821	0	6.94929	7052.1	0	119.772	0	0	0	10.1943	8613.53	0	0	11165.3	422.325	0.739892	-0.0919078	-0.833254	-0.0738956	1.12853	-0.75684	-0.123586	-0.801099	-0.34901	-1.07687	-0.456245	1.36971	-0.704236	-0.397999	1.23161	2.10573
771265~069-T~AL-GCE_AL-C40	IDC	12952	5.86708	0	0	7051.06	2.48211	14984.6	0	12.4143	0	904.205	59793.3	0	1.68467	1226.95	150.61	1.2131	-0.594126	-0.833254	-0.86829	1.12849	-0.356521	1.02046	-0.801099	1.65957	-1.07687	0.639563	1.90133	-0.704236	0.510655	0.318396	1.65186
524269~139-T~E8YH49HP2	COAD	459.471	975.214	407.719	240.715	6994.59	1.05696	52.699	4.49424	21.5491	1.74342e+06	15958.1	16.0361	7259.43	0.72649	20080.7	0	-0.0932375	0.682313	1.1792	1.23459	1.12609	-0.525425	-0.315926	-0.231801	2.06138	2.25587	1.35541	-0.338613	1.75679	0.10446	1.4744	-0.567589
323392~091-R~NPGW28_AL-Y25	HNSC	872.464	301.992	0	24.2999	6959.24	139.129	1156.82	744.281	0	0	0	2289.75	0	0	430.934	19.6437	0.1574	0.381038	-0.833254	0.369735	1.12458	0.829036	0.412819	1.40892	-0.34901	-1.07687	-1.05879	1.00626	-0.704236	-0.397999	-0.113828	0.770547
397859~316-R~P0POOL_OT-Q23N59	IDC	14683.1	0.950279	3.8162	2.78921	6933.07	9.88099	20107	66.5397	6.72107	19.9244	2.87257	10616.9	0	0.175262	2255.28	2.90183	1.2622	-0.918265	-0.307139	-0.357814	1.12346	0.00906132	1.09023	0.606598	1.23225	-0.371676	-0.721041	1.42709	-0.704236	-0.249411	0.570065	0.0341792
919269~233-R3~GPXK98	COADREAD	1962.7	297388	488.475	488.995	6928.03	28.6946	1397.33	0	0	2.33397e+06	9044.2	0	536.72	0	9357.42	0	0.474553	2.15502	1.23954	1.50537	1.12324	0.33119	0.457609	-0.801099	-0.34901	2.32352	1.21377	-1.1166	1.03626	-0.397999	1.15855	-0.567589
482815~354-R2~A8PTY3QT6	PAAD	53149.2	114.109	326.495	141.227	6890.57	227.37	11359.8	6.13683	0	308.692	2311.37	36975.7	6.16381	0	4517.59	61.211	1.7658	0.131818	1.10505	1.03137	1.12162	0.985746	0.954741	-0.144397	-0.34901	0.253219	0.873521	1.76946	-0.159156	-0.397999	0.857357	1.25813
492569~054-R~C8N	PAAD	17627.1	183.193	2106.78	531.896	6889.55	41557.5	448222	46.3055	0	2999.89	6453.87	18907.5	12497.9	0	6170.9	0	1.33374	0.252871	1.7282	1.53753	1.12158	2.65547	1.82687	0.487609	-0.34901	0.779886	1.12961	1.58543	1.90716	-0.397999	0.986345	-0.567589
145666~245-R~AJA	LUAD	12178.8	0	8.53975	29.6862	6869.93	0	476.578	0	0	7.25033	803.3	9312.68	0	0	6532.08	5438.14	1.189	-1.09027	-0.0783893	0.443698	1.12073	-0.75684	0.202669	-0.801099	-0.34901	-0.587498	0.61008	1.39112	-0.704236	-0.397999	1.00987	3.23428
281475~159-R~QA4F22	BLCA	13029.2	13267.6	0	0	6842.12	6.07375	60.3734	16.6384	0	0	0	9790.19	0	0	9916.1	16.7974	1.21542	1.35427	-0.833254	-0.86829	1.11952	-0.12911	-0.284226	0.157949	-0.34901	-1.07687	-1.05879	1.40484	-0.704236	-0.397999	1.18253	0.704972
331535~300-R~G33A58N02_RG-F73	PSEC	2581.5	657.148	0	0	6839	57.4965	2910.38	280.174	0	0	26.5963	30931.9	0	0	1162.83	27.8742	0.581793	0.580791	-0.833254	-0.86829	1.11938	0.548734	0.631638	1.08319	-0.34901	-1.07687	-0.231165	1.72049	-0.704236	-0.397999	0.296209	0.918857
184893~071-T~EG4F80FN1WK2	OCSC	1838.83	103.179	8.77957	2.07485	6835.35	5.48616	5.84855	0	0	5.23791	88.1217	1537.39	0	0	1955.78	40.9348	0.449046	0.106126	-0.07008	-0.437864	1.11923	-0.156935	-0.804626	-0.801099	-0.34901	-0.65234	0.0612799	0.897015	-0.704236	-0.397999	0.51115	1.0838
541946~237-B~D12KA4_RG-M329	SCLC	743.575	8.73289	0	0	6828.38	0.512066	5.85763	16.918	0	1.63898	0	0	0	0	299.059	0	0.0948977	-0.504315	-0.833254	-0.86829	1.11892	-0.624171	-0.804311	0.163205	-0.34901	-0.851833	-1.05879	-1.1166	-0.704236	-0.397999	-0.264528	-0.567589
541946~237-B~D12KA6	SCLC	878.985	0.616014	0	0	6824.14	2.30111	25.1432	53.4199	0	2.46024	0	0	0	6.41334	375.594	0	0.160312	-0.966678	-0.833254	-0.86829	1.11874	-0.373649	-0.48674	0.534425	-0.34901	-0.789	-1.05879	-1.1166	-0.704236	1.44523	-0.170546	-0.567589
777334~354-R3~Q8N	PAAD	33832.9	57138.8	16015.7	14780.4	6818.48	1555.71	358713	280.218	0	39584.6	45025.8	48057.7	136703	0	27326.4	596.133	1.58898	1.73025	2.40693	2.81081	1.11849	1.6016	1.77401	1.08324	-0.34901	1.37809	1.61416	1.84138	2.56938	-0.397999	1.60185	2.25778
218898~057-R~AL-II6	UCS	12274	1.58103	0	0	6760.96	37.7969	0	29.2445	0	0	13.373	50764.4	0	0	1666.67	0	1.19205	-0.846107	-0.833254	-0.86829	1.11596	0.41698	-1.26121	0.338138	-0.34901	-1.07687	-0.393894	1.85642	-0.704236	-0.397999	0.445013	-0.567589
451658~271-R~E10	COAD	199.73	65983	324.389	259.872	6736.17	28.3033	11473.1	74.825	4.98968	187635	14913.4	962.595	951.763	0	15260.2	7.60483	-0.418286	1.76731	1.10289	1.26382	1.11487	0.326933	0.957096	0.645264	1.03581	1.73894	1.33852	0.768648	1.19461	-0.397999	1.36085	0.383753
112475~105-R~G2U	SOC	51635.2	3.63598	3.65221	7.13737	6708.35	0	458.762	0	0	13.3085	0	29218.8	0	0	19920.8	2.46895	1.75448	-0.695297	-0.318733	-0.0649349	1.11364	-0.75684	0.193646	-0.801099	-0.34901	-0.459814	-1.05879	1.70485	-0.704236	-0.397999	1.4711	-0.0177979
413552~270-R~G5AFF4	LUSC	2227.49	10.2642	0	0	6702.31	4.4752	0	0	0	0	0	2.36174	0	0	666.789	0	0.524073	-0.466689	-0.833254	-0.86829	1.11337	-0.211303	-1.26121	-0.801099	-0.34901	-1.07687	-1.05879	-0.783917	-0.704236	-0.397999	0.0664112	-0.567589
972766~346-R~F6TH32	UEC	2423.51	116.01	61.7177	60.4143	6695.27	106.68	67023.2	185.368	0	217.002	1747.07	15561.5	9.10968	0.917921	3446.63	4.58576	0.557078	0.136035	0.551876	0.709569	1.11305	0.744523	1.37593	0.945766	-0.34901	0.171804	0.803732	1.53199	-0.0638035	0.201211	0.745451	0.19276
521955~158-R5~RG-AL-KQ7Q16TP0	PAAD	1962.71	105.502	752.515	0	6652.06	22.5978	6405.95	0	0	417554	15107.6	2748.15	42781.4	0	3306.51	0	0.474556	0.111806	1.38393	-0.86829	1.11113	0.257452	0.818815	-0.801099	-0.34901	1.92444	1.34175	1.05631	2.24779	-0.397999	0.728288	-0.567589
417821~307-R~TO3UT0VL0	LUSC	419.705	7.96863	3.40188	0.663985	6637.97	86.3956	123.966	46.6645	0	3.41989	13.5816	43.9713	10.3197	0	537.225	0	-0.128596	-0.525374	-0.337245	-0.673161	1.11049	0.677553	-0.115486	0.490135	-0.34901	-0.732237	-0.3903	-0.0722644	-0.0325069	-0.397999	-0.0228175	-0.567589
K86415~001-R~C19C11	LUAD	2953.54	6.00264	0	1.76852	6588.13	2.27114	290.626	0	0	100.663	0	5210.16	0	0	883.502	113.734	0.634481	-0.589092	-0.833254	-0.478078	1.10825	-0.376574	0.0856157	-0.801099	-0.34901	-0.00509834	-1.05879	1.23179	-0.704236	-0.397999	0.182676	1.52868
589616~265-R~QAYK45	MPNST	80.1675	9.69396	0	4.53553	6578.13	0	11.5613	7.53869	0	95.9668	1.07235	76.4145	0	0	195.583	0	-0.77276	-0.480066	-0.833254	-0.212572	1.10779	-0.75684	-0.660678	-0.0844693	-0.34901	-0.016067	-0.877011	0.0767713	-0.704236	-0.397999	-0.439471	-0.567589
K66101~001-R~CJ5AV8	SRCBC	8878.41	1.14925e+06	1081.55	78.9011	6569.31	383.06	44035.6	42.1192	0	3586.07	33563.9	18.9429	448.416	0.298565	568.249	0	1.06527	2.50312	1.50519	0.810405	1.10739	1.15254	1.27626	0.456647	-0.34901	0.821264	1.54087	-0.295386	0.986597	-0.157613	0.000365	-0.567589
694582~093-R~A9HP43	CESC	5362.66	71.0088	0	7.8455	6533.56	8.36166	210.004	0	0	314.802	7.98409	218.259	0	0	6123.77	27883.5	0.867928	0.0110241	-0.833254	-0.0329605	1.10577	-0.0391944	0.00882404	-0.801099	-0.34901	0.257749	-0.511113	0.362434	-0.704236	-0.397999	0.983174	3.95671
439515~179-R2~GFTT19U79	PAAD	5985.44	5471.8	0	2.54326	6524.19	2043.08	52020.1	246.459	0	16.3301	355.449	20846.8	0	34.5793	9270.22	4979.6	0.910933	1.12622	-0.833254	-0.383531	1.10534	1.68899	1.3158	1.04051	-0.34901	-0.415383	0.407075	1.61222	-0.704236	2.88839	1.15467	3.19535
784116~028-R~H04M900	LXSC	3562.47	1128.56	7.47389	0	6480.69	0	2269.65	16.4764	0	621.308	18.9961	179.711	0	0	278.994	37.6387	0.707843	0.719883	-0.118042	-0.86829	1.10335	-0.75684	0.572652	0.154866	-0.34901	0.415053	-0.311526	0.30938	-0.704236	-0.397999	-0.293161	1.04762
639262~121-R~NUPK73PN6	BLSC	65.6479	53.4668	0	0	6479.58	0	30.3612	0	0	0	0	8.46981	0	0	3736.25	560.357	-0.849919	-0.0608703	-0.833254	-0.86829	1.1033	-0.75684	-0.443555	-0.801099	-0.34901	-1.07687	-1.05879	-0.499743	-0.704236	-0.397999	0.778821	2.23047
565726~208-R7~QE5A67A99B99	PAAD	50875.6	8.90169	136.692	227.549	6478.56	13.8716	11405.7	20.7642	0	99.1164	1191.96	1916.26	1.9937	0	686.124	216.744	1.74868	-0.499888	0.815061	1.21313	1.10325	0.10931	0.955698	0.228185	-0.34901	-0.00865427	0.708422	0.957425	-0.400695	-0.397999	0.0782184	1.81187
839793~233-R4~JXTJN7N13	PAAD	44548.9	329.87	1590.64	1603.44	6472.54	35098.2	513922	32.4165	0	3700.29	12226.8	4638.37	132070	0	3193.84	0	1.6967	0.403704	1.6342	1.95989	1.10297	2.60127	1.85933	0.371465	-0.34901	0.828533	1.28898	1.1999	2.55983	-0.397999	0.71395	-0.567589
773273~077-R~H3KA93V19A79	READ	2939.54	3426.75	691.782	924.669	6469.71	14.6188	10250.3	2.13171	0	1.27142e+06	13435	1.42792	13335.5	0	11661.9	0	0.632621	1.00573	1.35581	1.74913	1.10284	0.125038	0.930354	-0.419635	-0.34901	2.18265	1.31248	-0.87321	1.92512	-0.397999	1.24961	-0.567589
576588~073-R~CVFC89	LUSC	43.6166	457.3	0	0	6469.71	58.0626	4.27077	10.0918	0	2.65572	2.12516	108.074	0	0	2059.22	29.5674	-1.00703	0.487598	-0.833254	-0.86829	1.10284	0.551824	-0.866767	0.00294364	-0.34901	-0.776256	-0.774534	0.170847	-0.704236	-0.397999	0.53246	0.944045
848979~319-R~PWQK31	OPHSC	4002.02	129.773	27.5713	0	6462.54	187.109	0	0	0	0	29.3427	174.584	0	0	26579	12528	0.753379	0.16467	0.288735	-0.86829	1.10251	0.923517	-1.26121	-0.801099	-0.34901	-1.07687	-0.207498	0.301482	-0.704236	-0.397999	1.59038	3.6031
174316~266-R~AD7I12II8NC0	CSCC	801.911	426.454	0	0	6446.26	8.0732	671.536	0	0	0.667191	0.658227	3878.38	0	0	309.587	121.476	0.124428	0.469656	-0.833254	-0.86829	1.10176	-0.0492365	0.283905	-0.801099	-0.34901	-0.958334	-0.932624	1.15081	-0.704236	-0.397999	-0.250263	1.55754
K86415~001-R~C22	LUAD	4831.46	0	0	1.52531	6434.41	0	6.39179	0	0	34.6774	2.06949	913.068	0	0	334.088	25.0622	0.827099	-1.09027	-0.833254	-0.513313	1.10121	-0.75684	-0.786511	-0.801099	-0.34901	-0.247933	-0.779017	0.75417	-0.704236	-0.397999	-0.218853	0.873567
625472~104-R~H68WG3	COAD	10794.9	142986	1375.95	583.823	6418.54	54311.2	744656	2083.48	9.75579	1010.52	21423.3	48.2624	1079.97	7.86456	954.34	10.8301	1.14178	1.96645	1.5857	1.57316	1.10047	2.74135	1.94734	1.7526	1.4887	0.527705	1.42888	-0.0472572	1.22956	1.60972	0.214547	0.524454
958667~338-R~AE3WE1XV0	COAD	3884.71	8691	1213.6	288.613	6418.13	1.31203	173.371	0	0	1.79665e+06	15326.7	0	28941.1	0	13498	0	0.741735	1.24534	1.54371	1.30387	1.10046	-0.487918	-0.0364276	-0.801099	-0.34901	2.26284	1.34534	-1.1166	2.1396	-0.397999	1.31009	-0.567589
362531~283-R~G7TJ19Q37	COAD	2729.68	36740.3	1670.23	620.392	6398.7	40.1378	122506	0	0	1.99042e+06	27917.9	1.55895	1242.16	6.26777	5588.26	0	0.603635	1.61654	1.65053	1.5964	1.09955	0.435778	1.51906	-0.801099	-0.34901	2.28659	1.49493	-0.858787	1.26826	1.42698	0.945325	-0.567589
777334~354-R1~Q8ATY7_RG-A84J23N33	PAAD	15298.8	701.385	3712.24	7028.28	6353.35	676.986	205868	196.321	0	1034.65	8181.72	78367.6	9473.04	0	6976.83	270.885	1.27828	0.597542	1.91772	2.52599	1.09743	1.33489	1.64224	0.96485	-0.34901	0.533172	1.18877	1.97556	1.83046	-0.397999	1.03712	1.91003
746538~026-R~YR5XK2	COAD	2890.21	887.883	740.096	272.295	6346.2	0	74.7569	2.38382	60.4644	380131	23552.6	4.23401	215237	0	7549.72	1.59636	0.625998	0.65818	1.37837	1.28164	1.0971	-0.75684	-0.23426	-0.393764	2.83714	1.90266	1.45251	-0.662438	2.69504	-0.397999	1.06976	-0.145866
947758~054-R~UCPB18	COAD	3951.17	1.33741e+06	8017.29	6789.67	6332.66	53501.9	474385	1165.66	0	1.78916e+06	24172.8	328.996	35566.4	0	7521.29	0	0.748374	2.54216	2.17536	2.51275	1.09646	2.73653	1.84033	1.55866	-0.34901	2.26187	1.459	0.474613	2.19666	-0.397999	1.0682	-0.567589
972766~346-R~GUVG10J26	UEC	1592.68	171.504	2.6961	8.20552	6314.05	176.537	47061.1	1056.33	0	121.863	551.179	32016.4	0	2.18166	4857.58	0.545414	0.392817	0.235989	-0.395732	-0.0176733	1.09558	0.904958	1.29202	1.52578	-0.34901	0.038824	0.516258	1.72994	-0.704236	0.66693	0.887368	-0.375187
854754~265-R1~QVXA03	PAAD	2229.01	121391	3448.36	8585.39	6301.71	103664	822753	2497.7	0	2031.91	15959.7	9.82047	5525.16	0	2940.4	17.0706	0.52434	1.92429	1.89305	2.60266	1.095	2.94876	1.971	1.81316	-0.34901	0.689574	1.35544	-0.463158	1.68123	-0.397999	0.679759	0.711705
343268~274-T~Z41Q89_RG-UB4	BLAD	7126.5	3260.6	267.861	25.2118	6261.2	2.09996	4750.99	0	0	12290.2	13273	0	3858.38	0	749.461	0	0.979233	0.992939	1.03902	0.383304	1.09308	-0.393821	0.747903	-0.801099	-0.34901	1.10686	1.30946	-1.1166	1.58186	-0.397999	0.114694	-0.567589
269878~174-B~PN3	MCC	4599.32	3.58863	0	0	6258.03	69.4707	48.9634	411.424	0	11.3789	0	17.1688	0	71.5083	226.467	0	0.807826	-0.697941	-0.833254	-0.86829	1.09293	0.608488	-0.333036	1.2112	-0.34901	-0.493407	-1.05879	-0.32095	-0.704236	3.54345	-0.379108	-0.567589
787269~337-R~VC1U21	MCC	6122.86	6.4378	0	0	6246.5	6.60289	0.585501	26.3365	0	0	0	0	0	57.313	220.911	0	0.919818	-0.573568	-0.833254	-0.86829	1.09238	-0.105964	-1.15184	0.304357	-0.34901	-1.07687	-1.05879	-1.1166	-0.704236	3.34298	-0.389337	-0.567589
972766~346-R~GUVG13	UEC	2031.43	220.485	0	0	6235.73	71.3483	17250.7	380.717	0	12.3615	97.7724	36735.7	0	0	3750.19	12.3931	0.48802	0.300349	-0.833254	-0.86829	1.09186	0.616925	1.05387	1.18534	-0.34901	-0.475692	0.086928	1.76767	-0.704236	-0.397999	0.780361	0.579303
456648~364-R~U81Q55	SCBC	402.795	14.9708	0	149.753	6214.25	98.1837	529.765	295.235	0	0	80.8476	9203.2	0	0	2266.09	0	-0.144657	-0.376785	-0.833254	1.05368	1.09083	0.718151	0.227726	1.10062	-0.34901	-1.07687	0.0400399	1.38788	-0.704236	-0.397999	0.572042	-0.567589
949853~013-R~CVY	GIST	56.8276	0	0	0	6155.88	9.44344	55.6153	22.4119	0	44.4102	4.10251	9.86493	17.9617	0	191.15	0	-0.905493	-1.09027	-0.833254	-0.86829	1.08802	-0.00410781	-0.303376	0.252571	-0.34901	-0.191994	-0.652237	-0.462033	0.1103	-0.397999	-0.448907	-0.567589
354836~022-R~EFGG31T19E83	HNSC	3031.93	43.6237	0	4.41874	6155.35	2.84427	159.05	0	1.52031	1.49905	124.316	944.709	1.49905	0	4587.01	1091.75	0.644732	-0.112198	-0.833254	-0.220743	1.088	-0.324773	-0.0567654	-0.801099	0.366115	-0.864467	0.146304	0.763508	-0.450689	-0.397999	0.863665	2.52489
949853~013-R~CVYVL3A19	GIST	126.765	0.625565	0	0	6150.28	0	6.70295	0	0	178.178	0	0	0	1.66985	258.539	0	-0.59515	-0.965161	-0.833254	-0.86829	1.08775	-0.75684	-0.776726	-0.801099	-0.34901	0.126323	-1.05879	-1.1166	-0.704236	0.505562	-0.324543	-0.567589
555411~135-R~EPUFN2N11	COAD	6075.61	316613	6571.44	3727.16	6135.65	9.66122	28251.4	53.6179	0	23753.8	48559.7	0	88984.9	0	10446.7	0	0.916785	2.17115	2.10882	2.28298	1.08704	0.00251442	1.17093	0.535639	-0.34901	1.25966	1.63301	-1.1166	2.45053	-0.397999	1.20409	-0.567589
784911~089-T~P69M48M310	COAD	54.3987	956.896	410.404	667.583	6135.08	56.1626	86572.2	3.07152	0	1.04668e+06	19917.4	1.32325	293.288	0	5412.62	0	-0.922292	0.677435	1.18139	1.62445	1.08701	0.541332	1.43667	-0.331941	-0.34901	2.13754	1.4107	-0.885302	0.869391	-0.397999	0.932117	-0.567589
395191~088-T~H5QU48	CESC	1759.67	55.1006	7.20863	2.14691	6133.63	0	500.849	4.79252	0	26.3205	1.20499	9041.49	0	0.331508	10450.4	345.886	0.431828	-0.0532598	-0.128686	-0.428987	1.08694	-0.75684	0.214433	-0.214134	-0.34901	-0.309824	-0.861535	1.38302	-0.704236	-0.134562	1.20424	2.01771
777334~354-R1~Q8ATY7_RG-A86J79	PAAD	20990.3	4946.62	3980.2	5848.39	6031.36	291.592	173589	818.203	0	6980.28	13303.8	30534.7	36923.5	0	6434.21	80.9461	1.4021	1.10024	1.94104	2.45558	1.08193	1.06526	1.60176	1.44052	-0.34901	0.975686	1.31004	1.71694	2.20703	-0.397999	1.00363	1.37992
889142~216-R~T63	BLSC	1547.47	0	0	0	5991.91	1.23955	3.54902	0	0	0	24.9966	1359.55	3.99533	0	3058.23	85.283	0.38155	-1.09027	-0.833254	-0.86829	1.07998	-0.498137	-0.901714	-0.801099	-0.34901	-1.07687	-0.246062	0.863307	-0.258962	-0.397999	0.696008	1.40271
277826~050-R~K6KY82CC4	MACR	3862.01	510273	604.707	104.244	5982.02	12.628	51.5333	71.3137	111.31	862631	26243.4	76.646	545.967	0	11081.6	49.8419	0.739441	2.29404	1.31085	0.915973	1.07948	0.0812899	-0.321134	0.62942	3.30348	2.0927	1.4795	0.0775908	1.04098	-0.397999	1.2285	1.16893
612792~311-R~AN8JK7	PAAD	38682.4	11974.8	2443.25	123.933	5968.28	48621.8	478703	343.46	0	1508.81	15368	27717.7	7501.33	0	4949.49	0	1.64142	1.32787	1.77777	0.981688	1.0788	2.70584	1.84248	1.15102	-0.34901	0.620588	1.34601	1.69038	1.76586	-0.397999	0.895121	-0.567589
249662~076-R~GGVP72NP5U85XP4	HGSOC	13384.4	3.17792	0	0	5957.28	2.00629	3653.22	182.274	0	47.565	5.35158	100117	1.05441	0	375.457	0	1.22595	-0.722087	-0.833254	-0.86829	1.07825	-0.403666	0.685567	0.940174	-0.34901	-0.176418	-0.597613	2.04277	-0.504925	-0.397999	-0.170696	-0.567589
625472~104-R~H67WG0	COAD	4815.56	64241.8	458.81	0	5900.61	14910	169624	131.896	3.51034	465.884	21521.2	0	1490.07	3.06797	1212.3	108.031	0.825809	1.76042	1.21862	-0.86829	1.0754	2.32659	1.59628	0.832771	0.81636	0.348415	1.43001	-1.1166	1.31859	0.893039	0.31343	1.50614
273589~319-R~AT5	READ	120.432	247196	817.508	309.225	5899.76	10.4831	138.457	60.6455	0	864723	29418.4	0	7189.39	0	4913.5	0	-0.615051	2.10741	1.41162	1.33021	1.07536	0.0263415	-0.0894496	0.576084	-0.34901	2.09326	1.50799	-1.1166	1.75411	-0.397999	0.892103	-0.567589
862259~027-R~IA1	COAD	1749.35	60546.8	2723.98	3184.8	5873.71	6.41193	1578.9	54.8521	0	88511.3	14864.6	3755.54	18827.1	50.5875	2459.16	0	0.429526	1.74517	1.81415	2.22273	1.07404	-0.114125	0.48658	0.543106	-0.34901	1.56469	1.33771	1.14198	2.02058	3.23022	0.605852	-0.567589
381356~305-R~PQVE56	COAD	10407.7	103312	580.859	506.669	5860.44	218.35	59555.3	37.2022	0	76599.8	15040.6	0	14.976	0	9579.17	0	1.12748	1.88276	1.29741	1.51895	1.07336	0.972816	1.3479	0.416189	-0.34901	1.53118	1.34064	-1.1166	0.06287	-0.397999	1.16823	-0.567589
138582~337-R~V98QX9	MCC	9950.93	14.2056	0	1.44429	5829.4	74.4608	50.9586	184.033	0	9.27367	0	0	0	0	38.3863	0	1.10991	-0.389428	-0.833254	-0.525808	1.07178	0.63044	-0.323744	0.943364	-0.34901	-0.536635	-1.05879	-1.1166	-0.704236	-0.397999	-1.10453	-0.567589
217524~143-R5~M446J71K55	PAAD	11506.5	79695.9	2525.02	227.704	5814.52	49482.7	714413	82.6035	0	202.316	9770.11	40444.9	9.21361	0	7555.83	24.3313	1.16677	1.81593	1.78878	1.21339	1.07102	2.71148	1.9375	0.677896	-0.34901	0.155631	1.23303	1.79406	-0.0609721	-0.397999	1.07009	0.860994
444589~340-R~HCEU90X96	PAAD	7623.06	292.534	1025.85	573.771	5812.69	12360.4	151963	0	0	59.6513	13528.3	28285.2	4131.18	0	16148.1	41.1716	1.0056	0.372872	1.48752	1.56652	1.07093	2.26642	1.57019	-0.801099	-0.34901	-0.124881	1.31421	1.69594	1.60076	-0.397999	1.38424	1.08629
395191~088-T~H5QU78	CESC	1740.65	44.0866	4.7346	0	5787.09	0	1053.9	0	0	0	14.239	29749.7	0	16.2656	15728.6	11700.1	0.427574	-0.109541	-0.248726	-0.86829	1.06961	-0.75684	0.390728	-0.801099	-0.34901	-1.07687	-0.379298	1.70979	-0.704236	2.22312	1.37336	3.57288
919269~233-R3~GN9K84	COADREAD	408.759	311897	577.2	376.403	5748.38	22.0457	3461.76	1.79296	6.34997	2.16832e+06	7639.38	0	687.766	0	8333.01	0	-0.138917	2.16728	1.2953	1.40532	1.06761	0.249856	0.672796	-0.457889	1.19414	2.30645	1.17167	-1.1166	1.10479	-0.397999	1.11059	-0.567589
721194~151-R~WEHAN8_RG-HJ9P06T89	COAD	409.12	269425	668.294	344.428	5706.62	263.237	29117.4	42.5388	0	12465.5	13746.5	0.645507	675.95	0	5662.52	2.60343	-0.138572	2.12959	1.34426	1.3714	1.06544	1.03255	1.17809	0.459883	-0.34901	1.11015	1.3182	-0.979945	1.1	-0.397999	0.950785	-0.000987
427551~204-R~NFTAH7	LXSC	425.37	73.898	0	0	5700.39	14.5124	161.306	3.69572	37.2281	11.0726	0	106.384	0	10.3656	17792.9	8614.15	-0.12336	0.0211541	-0.833254	-0.86829	1.06511	0.122847	-0.0534436	-0.284279	2.46975	-0.499217	-1.05879	0.166563	-0.704236	1.8384	1.42437	3.43756
422866~222-R5~H4QNC1	PAAD	25673.9	158.79	155.225	20.3576	5643.87	125.121	986.017	2.02331	0	197.987	1679.06	23819.4	6.09899	0	155.826	0	1.48095	0.216275	0.857324	0.304825	1.06214	0.795244	0.374944	-0.431407	-0.34901	0.15064	0.793833	1.64879	-0.161672	-0.397999	-0.532942	-0.567589
521389~187-R~PR1	APAD	1333.11	3.88809e+06	6762.02	3770.19	5641.2	80762.2	550658	14.5451	0	6858.51	36744.3	0	20921.6	0	1162.85	0	0.323217	2.81697	2.11838	2.28737	1.062	2.86866	1.87572	0.115734	-0.34901	0.971605	1.56346	-1.1166	2.04978	-0.397999	0.296218	-0.567589
524269~139-T~E8YH49HP4	COAD	788.817	2552.32	422.161	157.38	5632.05	0.913165	106.154	0	0	1.76752e+06	13574.7	15.7247	5786.33	0.972195	15497.7	0	0.117991	0.929896	1.19082	1.07259	1.06152	-0.548678	-0.151977	-0.801099	-0.34901	2.25905	1.31506	-0.343676	1.69402	0.226886	1.36724	-0.567589
419622~098-T~N17W89M966	ANSC	602.22	511.331	0	72.1851	5626.14	3.2461	621.044	1372.79	21.7564	800.978	6.88281	50.2522	29.1458	2.14175	166.146	0	0.0124765	0.516297	-0.833254	0.776762	1.0612	-0.292874	0.265385	1.61328	2.06845	0.473873	-0.543735	-0.036392	0.238642	0.655317	-0.506578	-0.567589
333224~299-R~PPTE43QQ1UP2	UCS	156.779	63.4271	4.25015	8.40696	5619.13	39.7903	86.1796	1557.73	0	581.641	0	2203.37	0.534248	0	811.425	200.056	-0.512543	-0.0176245	-0.278265	-0.00937824	1.06083	0.433056	-0.200932	1.65548	-0.34901	0.399779	-1.05879	0.995714	-0.585744	-0.397999	0.147513	1.77663
233313~265-R~B90KAF	BLCA	4345.83	1470.68	0	0	5611.28	0	0	6.8683	0	14.4578	0	5.05966	0	0	2904.72	51.2697	0.785637	0.788014	-0.833254	-0.86829	1.06042	-0.75684	-1.26121	-0.111792	-0.34901	-0.441897	-1.05879	-0.622247	-0.704236	-0.397999	0.674711	1.18117
287614~091-R~VD8	LUSC	659.377	5.26119	0	4.02365	5582.84	0	0	0	0	12.5204	19.5619	90.4103	0	0	3287.33	66.1112	0.0479177	-0.617911	-0.833254	-0.249754	1.0589	-0.75684	-1.26121	-0.801099	-0.34901	-0.472951	-0.304566	0.122371	-0.704236	-0.397999	0.725882	1.29165
456648~364-R~U82	SCBC	45.9887	13.2908	0	0	5579.2	207.702	66.413	53.7481	0	53.8973	13.1541	25.8978	0	12.109	714.461	0	-0.986751	-0.405406	-0.833254	-0.86829	1.05871	0.956849	-0.261952	0.536434	-0.34901	-0.147996	-0.397723	-0.213295	-0.704236	1.9697	0.0949361	-0.567589
672227~273-T~PEYG09K15	ADNOS	12378.4	5.3373	184.691	8.82743	5537.06	1449.87	75564.3	2153.96	63.6558	602.909	7891.73	14361.8	10.751	0	6839.27	0	1.19536	-0.6148	0.915153	0.00737795	1.05645	1.579	1.4044	1.76371	2.8763	0.408093	1.17977	1.50998	-0.0221572	-0.397999	1.02888	-0.567589
561559~040-R~TUWVK6XH3	PAAD	90841.8	1948.29	34351.2	10765.2	5508.41	145429	1.24915e+06	55.1489	0	3793.51	149857	56.8449	50406.2	0	20871.6	0	1.97564	0.860388	2.66231	2.68935	1.0549	3.05738	2.07009	0.544876	-0.34901	0.834301	1.91411	-0.0031887	2.29319	-0.397999	1.49038	-0.567589
777334~354-R1~Q8ATY7_RG-A84J23N29P01	PAAD	23801.4	8063.98	3672.61	8104.3	5497.81	2217.75	729716	265.864	0	4921.89	19663	68238.6	34901.2	0	5884.64	1724.38	1.4513	1.22606	1.91413	2.58057	1.05433	1.7153	1.94253	1.06573	-0.34901	0.894674	1.40749	1.93759	2.19144	-0.397999	0.966699	2.72678
492569~054-R~C8NP64NJ1	PAAD	16749.9	482.746	1158.35	232.556	5491.4	24627.7	289174	22.4357	0	1773.15	7370.78	20875.1	8248.39	0	8717.54	19.5752	1.31376	0.501513	1.52813	1.22143	1.05398	2.4876	1.72287	0.25291	-0.34901	0.658001	1.16274	1.61259	1.79214	-0.397999	1.12925	0.769077
254851~301-R~QPJGD3	MACR	77.9649	833261	218.219	40.7961	5486.75	942.776	13070.8	5.93411	0	75439.2	12639	17.3478	9361.71	0	4132.96	0	-0.78353	2.42032	0.970706	0.5621	1.05373	1.44102	0.988031	-0.154025	-0.34901	1.52764	1.29725	-0.318261	1.82719	-0.397999	0.820555	-0.567589
683768~134-T~CR8	OVT	6977.98	0	0	0	5475.58	0	194.696	45.4989	0	0	0	107858	0	0	4828.82	0	0.97099	-1.09027	-0.833254	-0.86829	1.05312	-0.75684	-0.00904789	0.481862	-0.34901	-1.07687	-1.05879	2.0632	-0.704236	-0.397999	0.884912	-0.567589
377384~186-R~GFF	PAAD	3826.43	87.9368	36.4101	2.55632	5463.29	590.247	6777.34	386.388	0	30.1091	0	20624	30.3033	0	2030.69	211.956	0.735818	0.0653933	0.378945	-0.38212	1.05245	1.29097	0.832187	1.19027	-0.34901	-0.279708	-1.05879	1.60927	0.249072	-0.397999	0.52669	1.80205
983979~030-R~T5VK31PE5	ANSC	2501.77	42.8125	0	1.59111	5459.56	0	7872.15	65.5815	0	17.3573	0	1411.69	0	0	629.548	16.3681	0.569516	-0.116922	-0.833254	-0.503456	1.05225	-0.75684	0.867718	0.601823	-0.34901	-0.40203	-1.05879	0.873625	-0.704236	-0.397999	0.0426726	0.694178
116655~072-R~AK7A20	MACR	3292.13	1.05754e+06	3259.43	64.3036	5452.52	1580.45	375606	51527.8	0	381535	33572.5	556.361	89233.4	0	2554.52	0	0.676957	2.4817	1.87419	0.733098	1.05186	1.60665	1.78493	2.82444	-0.34901	1.90352	1.54094	0.618431	2.4513	-0.397999	0.621583	-0.567589
395191~088-T~H5Q	CESC	4197.38	39.6741	6.02584	0	5450.69	1.13449	1654.44	0	0	10.8094	22.9565	15150.3	2.41712	0.332805	10800.8	1656.13	0.772033	-0.136062	-0.180759	-0.86829	1.05176	-0.513554	0.497663	-0.801099	-0.34901	-0.504328	-0.266448	1.52464	-0.364074	-0.133667	1.21788	2.70894
457572~356-R~U68QS1E41WT1	STAD	1086.91	27474	1662.87	906.178	5436.65	38.2731	766.764	89.9189	0	268936	30405.1	3.38466	54794.2	0	3626.79	0	0.243352	1.5417	1.64905	1.7414	1.05099	0.420894	0.315331	0.705926	-0.34901	1.82241	1.51622	-0.711024	2.3163	-0.397999	0.766523	-0.567589
937885~149-R~E0WFQ3Q24	HGSOC	16696	80.8175	0	1.46959	5425.01	129.464	8771.88	8498.72	0	626.053	32.4806	31583.4	1.24079	0	3324.25	13.8675	1.3125	0.0439084	-0.833254	-0.521861	1.05036	0.806106	0.893396	2.22226	-0.34901	0.416814	-0.182949	1.7262	-0.480886	-0.397999	0.7305	0.625466
217524~143-R1~NWAQ37UG1XW8	PAAD	55426.2	70189.5	8738.61	3744.64	5424.91	9759.93	462330	264394	0	407.425	15238.5	50301.7	15.9357	12.4003	8106.88	90.3115	1.78222	1.78322	2.20419	2.28477	1.05035	2.19064	1.83423	3.37088	-0.34901	0.317393	1.3439	1.85391	0.0790192	1.98992	1.09921	1.42775
299373~070-T~EWF	COAD	290.776	4284.42	744.61	86.6572	5414.93	67.7572	16707.4	41.4162	0	171638	12601.2	236.667	2285.09	0	8021.29	13.9305	-0.271861	1.06324	1.3804	0.845906	1.0498	0.60059	1.04628	0.451154	-0.34901	1.71827	1.2965	0.384555	1.43689	-0.397999	1.09482	0.627336
572183~171-R~FX3A40A98	LXSC	528.567	114.486	0	1.45557	5410.59	0.927135	162.182	0.97894	0	0	0	4791.87	3.93015	0	1466.32	13.97	-0.0385037	0.13266	-0.833254	-0.524043	1.04956	-0.546344	-0.0521653	-0.573018	-0.34901	-1.07687	-1.05879	1.20883	-0.262598	-0.397999	0.392068	0.628503
777334~354-R5~Q8UPY6	PAAD	75535.2	48.2322	8218.17	5067.72	5375.55	104990	762422	477.512	0	17841.5	71707.5	9593.79	64533.8	0	32163.6	107.385	1.9034	-0.0868897	2.18364	2.40068	1.04763	2.95284	1.95293	1.26086	-0.34901	1.19329	1.73024	1.39928	2.36159	-0.397999	1.66927	1.50352
738386~334-R~J21KP4FU9	LUSC	7529.49	0	31.5373	22.992	5362.44	0	21.0256	0.924584	0	120.918	158.208	102.85	0	0	1887.83	0	1.00077	-1.09027	0.332238	0.349395	1.0469	-0.75684	-0.527411	-0.582325	-0.34901	0.0370331	0.206018	0.157381	-0.704236	-0.397999	0.496529	-0.567589
847625~237-R1~AFGE91H69	PAAD	1584.3	0	0	5.326	5340.25	486.435	5701.99	14.3474	0	0	748.81	16340.3	8.67448	0	1720.77	0	0.390751	-1.09027	-0.833254	-0.161423	1.04566	1.22902	0.791194	0.111459	-0.34901	-1.07687	0.592579	1.54539	-0.0759843	-0.397999	0.45822	-0.567589
771514~170-T~EW4DG4_RG-C09	ACCC	285.821	137.637	0	0	5329.93	0	4387.77	3.48356	0	0	458.114	15.59	0	0	5716.97	0	-0.278565	0.179709	-0.833254	-0.86829	1.04509	-0.75684	0.729033	-0.299728	-0.34901	-1.07687	0.470215	-0.345894	-0.704236	-0.397999	0.954743	-0.567589
116655~072-R~AK7A18	MACR	3702.5	865459	2641.48	350.036	5312.64	5.54612	96563.9	28875.4	0	329705	48948.2	1601.85	61273.6	5.6347	3704.26	0	0.722932	2.43009	1.80386	1.37757	1.04412	-0.153982	1.46259	2.63093	-0.34901	1.86966	1.63499	0.908277	2.34724	1.34312	0.775265	-0.567589
492569~054-R~C8NP62P26	PAAD	17724.7	458.746	1644.54	111.888	5307.92	24824.3	295387	9.97597	0	3032.55	9304.15	24490.2	11215.7	0	7497.49	16.2486	1.3359	0.48841	1.64534	0.942841	1.04385	2.49015	1.72792	-0.000563	-0.34901	0.782397	1.22084	1.65641	1.8772	-0.397999	1.06689	0.691127
983979~030-R~T5VK31	ANSC	1030.8	26.4766	0	0	5303.93	0	3537.39	23.5414	0	5.87527	0	726.02	0	0	440.192	0	0.22262	-0.23707	-0.833254	-0.86829	1.04363	-0.75684	0.677923	0.268315	-0.34901	-0.629779	-1.05879	0.691348	-0.704236	-0.397999	-0.105056	-0.567589
899872~116-R~G9X	OCSC	2313.05	0	0	1.19645	5275.08	0	0	0	0	0	0	168.451	0	0	530.724	308.604	0.538823	-1.09027	-0.833254	-0.566776	1.042	-0.75684	-1.26121	-0.801099	-0.34901	-1.07687	-1.05879	0.291727	-0.704236	-0.397999	-0.0278447	1.96745
814844~326-R~Q0C	COAD	1813.15	18722.8	200.349	341.611	5260.49	7.22634	22641.8	0	0	166753	9449.29	33.5391	13.3436	0	7307.34	0	0.443541	1.44295	0.942248	1.36826	1.04118	-0.0806758	1.1184	-0.801099	-0.34901	1.71157	1.2247	-0.144685	0.0330329	-0.397999	1.05626	-0.567589
K28037~099-T~K0FM732	COAD	17572.4	15945.2	4586.74	3092.41	5253.78	107.946	20145	169.442	0	2730.1	13812.5	10751.5	6823.75	0	4689.74	6.40588	1.33252	1.4016	1.9885	2.21146	1.0408	0.748274	1.09068	0.915918	-0.34901	0.75804	1.3194	1.43054	1.73966	-0.397999	0.872825	0.31743
397859~316-R~P0POOL_OT-Q25_RG-NP9	IDC	11898.8	48.0522	0	4.80414	5251.11	10.7873	36123	52.9575	14.0124	4.8776	0.821702	13844.6	0	0	1091.09	2.48949	1.1799	-0.0878327	-0.833254	-0.194415	1.04065	0.0347311	1.22925	0.531574	1.74665	-0.666137	-0.909169	1.49992	-0.704236	-0.397999	0.269889	-0.015188
618468~307-R~PTUFX5	LUSC	26.4518	4.51544	0	0	5235.71	0	0.754394	0	0	0	0	4.66382	0	0	372.481	0	-1.19717	-0.650568	-0.833254	-0.86829	1.03977	-0.75684	-1.12782	-0.801099	-0.34901	-1.07687	-1.05879	-0.640783	-0.704236	-0.397999	-0.17398	-0.567589
854754~265-R1~QV0A14	PAAD	9320.86	56212	3358.58	10110.4	5219.92	71543.3	631527	186.315	0	3295.45	24516.7	210.734	14823.6	0	1611.15	0	1.08431	1.72604	1.88422	2.66531	1.03887	2.82977	1.90823	0.94746	-0.34901	0.80167	1.46252	0.352852	1.9544	-0.397999	0.431008	-0.567589
919269~233-R3~GPXK94	COADREAD	366.169	274876	536.6	415.866	5200.01	14.2092	5836.9	0	0	1.5568e+06	7969.44	0	342.588	0	7158.35	0	-0.181882	2.13474	1.27093	1.44343	1.03773	0.116512	0.796742	-0.801099	-0.34901	2.22961	1.18222	-1.1166	0.912267	-0.397999	1.04774	-0.567589
874969~338-R~N4WV51	UCS	1413.74	13.1328	10.2328	13.5148	5187.21	147.04	2688.81	130.157	0	642.238	0.567205	2655.58	0	0	3323.83	0.574833	0.346191	-0.40827	-0.0237128	0.156822	1.037	0.846659	0.612853	0.828368	-0.34901	0.422724	-0.946707	1.04692	-0.704236	-0.397999	0.730448	-0.366852
937885~149-R~E0WFQ4K42	HGSOC	12822.6	17.9989	0	0.710542	5172.99	104.265	10353.5	1439.08	0	4.79349	0	32411	0	0	3214.63	9.76155	1.20917	-0.332078	-0.833254	-0.662587	1.03618	0.737243	0.932731	1.62902	-0.34901	-0.66948	-1.05879	1.7333	-0.704236	-0.397999	0.716633	0.48261
551195~344-R~CET	COAD	1037.37	72233.4	1068.35	682.06	5113.63	1.22686	173.339	31.1226	0	289736	14133.1	96.251	81.144	0	11609	0	0.225105	1.79061	1.50109	1.63266	1.03274	-0.499961	-0.0364718	0.35827	-0.34901	1.83969	1.32512	0.139366	0.516139	-0.397999	1.24773	-0.567589
377384~186-R~GFFNP4	PAAD	3337.19	41.9898	31.2095	0	5079.74	828.128	12724.1	310.485	0	1.81719	0	28657.4	78.8369	0	1270.45	46.4363	0.682276	-0.121804	0.328849	-0.86829	1.03076	1.39947	0.981654	1.1174	-0.34901	-0.836679	-1.05879	1.69953	0.508253	-0.397999	0.332795	1.13829
777334~354-R1~Q8A	PAAD	16504.8	6784.33	9864.44	13360.9	5072.79	1188.7	325395	349.15	0	9577.64	13079.8	70982.2	99971	0	14324	254.986	1.30799	1.18157	2.24475	2.77212	1.03035	1.51532	1.75087	1.1565	-0.34901	1.04904	1.3058	1.9484	2.48275	-0.397999	1.33466	1.88339
889142~216-R~T53TC4	BLSC	655.483	49.6299	0	8.87461	5043	14.4816	13.7099	0.479228	0	5.73828	3.31146	1762.87	11.5425	0	3869.26	400.559	0.0456029	-0.079681	-0.833254	0.00921325	1.0286	0.122209	-0.623208	-0.670271	-0.34901	-0.634446	-0.69426	0.934544	-0.00411176	-0.397999	0.793288	2.0824
413552~270-R~G5GJ01N23	LUSC	1991.84	49.4066	2.11188	0	5035.1	6.50338	20.3867	24.1859	0	89.1936	20.1436	116.46	0	0	3457.11	1563.9	0.48032	-0.0808193	-0.453313	-0.86829	1.02813	-0.110191	-0.534396	0.276977	-0.34901	-0.0328589	-0.297607	0.191171	-0.704236	-0.397999	0.746707	2.68363
362531~283-R~G7TJ19	COAD	4837.07	22684.8	1421.4	501.991	5030.64	48.2079	95434.5	8.34395	0	813403	19620.1	4.16267	467.704	14.5608	5117.52	0	0.827553	1.49238	1.59657	1.5154	1.02786	0.493253	1.4598	-0.0543551	-0.34901	2.07907	1.40695	-0.666204	0.99823	2.12746	0.908929	-0.567589
521955~158-R5~RG-AL-KQ7_AL-Q21	PAAD	6793.76	500.06	537.183	791.597	5025.97	301.444	8953.5	0	0	149901	6931.42	3826.61	22996.3	0	1096.93	0	0.960517	0.510568	1.27129	1.68965	1.02759	1.07589	0.898259	-0.801099	-0.34901	1.68687	1.14741	1.14712	2.07595	-0.397999	0.272096	-0.567589
116655~072-R~AK7	MACR	1398.11	938151	2496.23	44.4037	5019.8	59.6203	142163	21211.5	11.0116	302726	31629	444.117	46222.2	0	2934.75	0	0.341839	2.45086	1.78494	0.593825	1.02722	0.560177	1.55437	2.52786	1.57413	1.84986	1.52606	0.556727	2.26921	-0.397999	0.678964	-0.567589
997726~040-R~X18	LUSC	12503.7	16.1866	0	0	5001.91	0	24.4545	0	0	0	1.00351	6683.6	0	0	1618.93	0	1.19931	-0.357893	-0.833254	-0.86829	1.02616	-0.75684	-0.493076	-0.801099	-0.34901	-1.07687	-0.885438	1.30011	-0.704236	-0.397999	0.432999	-0.567589
521955~158-R6~H3CDV4FV5	PAAD	3612.3	2379.67	310.872	182.015	4984.56	18264.1	318835	440.87	0	20633.2	19904.8	752.904	102272	0	2306.66	0	0.71328	0.911867	1.08869	1.12799	1.02512	2.39169	1.74604	1.23424	-0.34901	1.227	1.41054	0.701311	2.48905	-0.397999	0.579379	-0.567589
871537~170-R~T32TQ6UO5	OPHSC	648.058	466.916	22.0767	0	4965.43	0	4.98033	265.469	0	48.3002	0	9127.07	4.98186	0	1237.1	0	0.0411493	0.492945	0.217254	-0.86829	1.02398	-0.75684	-0.836795	1.06524	-0.34901	-0.172934	-1.05879	1.3856	-0.20907	-0.397999	0.321799	-0.567589
683892~313-R~H15A29P78	LUSC	515.697	0	32.4287	4.41905	4959.69	0	27.4368	0	0	0	0	6240.1	0	129.61	7576.91	0	-0.0481359	-1.09027	0.341284	-0.220721	1.02363	-0.75684	-0.466784	-0.801099	-0.34901	-1.07687	-1.05879	1.28128	-0.704236	4.08494	1.07124	-0.567589
899872~116-R~G9YY36	OCSC	2214.41	7.03538	0	4.18953	4931.56	0	265.208	7.03835	0	0	0	96.6908	0	8.17782	1163.4	1190.32	0.521769	-0.553668	-0.833254	-0.237305	1.02194	-0.75684	0.0639746	-0.104647	-0.34901	-1.07687	-1.05879	0.140604	-0.704236	1.64168	0.296413	2.56306
259776~179-R~F2WA94E55G34H95	SOC	10610.4	10067.4	0.758588	0	4925.43	1193.36	16113.4	1029.53	0	4.53198	0	51771	0	0	6955.31	29.9864	1.13503	1.2832	-0.644322	-0.86829	1.02156	1.51658	1.03769	1.51721	-0.34901	-0.680191	-1.05879	1.86181	-0.704236	-0.397999	1.03584	0.950063
579494~129-T~KJ0T36V03	OVT	12035.1	5.99551	0	0.879042	4908.11	4.22538	175.751	23.232	0	21.7428	10.4773	27116.5	0	0.750034	5499.76	20.4539	1.18435	-0.589354	-0.833254	-0.626585	1.02052	-0.226287	-0.0332109	0.264075	-0.34901	-0.352352	-0.450016	1.68436	-0.704236	0.116923	0.938723	0.787562
413124~020-R~LF4MW1_RG-P99Q17R34	OCSC	30.3457	0	0	0	4882.3	0	0	0	0	0	0	1002.54	0	0	4137.2	953.044	-1.14524	-1.09027	-0.833254	-0.86829	1.01894	-0.75684	-1.26121	-0.801099	-0.34901	-1.07687	-1.05879	0.779795	-0.704236	-0.397999	0.820979	2.46489
237688~112-R~N6H	LUAD	1651.74	1.59601	1.58884	13.4526	4857.91	251.634	21304	0	0	39.863	65.075	2884.4	6.41593	0	1674.83	908.35	0.407062	-0.844618	-0.514901	0.155175	1.01745	1.01815	1.10395	-0.801099	-0.34901	-0.216463	-0.0133612	1.06959	-0.149581	-0.397999	0.447032	2.44368
354836~022-R~EFG	HNSC	2173.39	40.5726	0	0	4836.66	1.42178	4.68921	0	1.52108	2.9997	69.7496	151.426	0	0	6434.19	573.309	0.514453	-0.130436	-0.833254	-0.86829	1.01614	-0.473038	-0.848637	-0.801099	0.366352	-0.755402	0.00369083	0.262674	-0.704236	-0.397999	1.00363	2.24055
848979~319-R~PWQ	OPHSC	2346	63.9063	16.4518	8.85899	4827.67	92.978	0	0	0	450.692	0	54.2171	0	0	11163.6	562.792	0.544358	-0.015716	0.12375	0.00860629	1.01559	0.700852	-1.26121	-0.801099	-0.34901	0.340743	-1.05879	-0.0159458	-0.704236	-0.397999	1.23155	2.23238
287614~091-R~VD6QT8M284M240	LUSC	706.251	3.71638	3.07143	9.26334	4824.18	6.92984	6.24648	1.85732	0	246.035	0	384.281	0	0	1958.2	553.985	0.0747642	-0.69087	-0.363362	0.0240089	1.01538	-0.092454	-0.791223	-0.450276	-0.34901	0.200798	-1.05879	0.517114	-0.704236	-0.397999	0.511662	2.22542
439515~179-R2~GFTT13	PAAD	8511.7	2942.41	0	3.56036	4814.35	3137.46	52507.7	324.125	0	0	667.271	10372.5	0	33.2137	7609.48	2746.66	1.04876	0.966507	-0.833254	-0.28683	1.01477	1.82657	1.31801	1.13172	-0.34901	-1.07687	0.563861	1.4207	-0.704236	2.85238	1.07302	2.93244
714174~038-R~T7V	COAD	1965.98	19334.4	893.702	607.33	4810.39	0.882278	5430.92	14.9022	0	160351	32471.8	3.52873	7.47791	0	10665.1	0	0.475206	1.45123	1.44141	1.58826	1.01452	-0.553901	0.779638	0.123323	-0.34901	1.7025	1.53262	-0.702153	-0.112533	-0.397999	1.21266	-0.567589
937885~149-R~E0W	HGSOC	22966.1	12.5996	0	0	4798.58	148.164	3835.45	19395.4	5.77365	8.00836	0	52050.2	0	3.22221	5656.04	24.4762	1.43732	-0.418173	-0.833254	-0.86829	1.01379	0.849085	0.697115	2.49795	1.13097	-0.567114	-1.05879	1.86328	-0.704236	0.92728	0.950311	0.863517
857714~316-R~PFG	UEC	2610.58	361.106	0	0	4776.06	8.57131	114.315	168.525	0	0	31.903	146465	0	19.5225	14362.7	6.58748	0.586176	0.426934	-0.833254	-0.86829	1.01239	-0.0320881	-0.134559	0.914114	-0.34901	-1.07687	-0.187289	2.14716	-0.704236	2.38211	1.33578	0.328138
732878~109-T~C3TWC2	LUSC	754.29	0	0	3.07065	4770.9	0	25.6142	0	0	9.30045	33.4821	11401.7	0	0.477205	2670.49	0	0.100491	-1.09027	-0.833254	-0.330361	1.01206	-0.75684	-0.482503	-0.801099	-0.34901	-0.536031	-0.175596	1.44665	-0.704236	-0.0390193	0.639943	-0.567589
969688~162-R~JZ6MP4QZ6W14C23H58AQ1	OPHSC	252.255	43.7621	0	4.01205	4768.4	0	8.52776	0	0	34.1363	0	8855.65	0	0	6786.78	25191.4	-0.327291	-0.111401	-0.833254	-0.25064	1.01191	-0.75684	-0.726273	-0.801099	-0.34901	-0.251478	-1.05879	1.37732	-0.704236	-0.397999	1.02569	3.91184
997726~040-R~X16XX3	LUSC	5664.12	17.412	0	16.7827	4757.69	0	0	15.0865	0	0	4.60789	38714.3	0	0	7386.81	24.5222	0.889335	-0.340158	-0.833254	0.234631	1.01124	-0.75684	-1.26121	0.127175	-0.34901	-1.07687	-0.628678	1.78206	-0.704236	-0.397999	1.06073	0.864313
857714~316-R~PFGM987E82	UEC	562.28	32.6122	0	0	4755.14	37.0566	0	0	0	0	0	30095.8	0	72.6681	8880.66	0	-0.0143424	-0.185169	-0.833254	-0.86829	1.01108	0.410798	-1.26121	-0.801099	-0.34901	-1.07687	-1.05879	1.71297	-0.704236	3.55805	1.13692	-0.567589
413552~270-R~G5A	LUSC	1180.59	13.7817	0	0	4754.41	0	0	0	0	0	0	13.582	0	0	622.152	0	0.27569	-0.39671	-0.833254	-0.86829	1.01103	-0.75684	-1.26121	-0.801099	-0.34901	-1.07687	-1.05879	-0.381293	-0.704236	-0.397999	0.0377917	-0.567589
289738~340-R~NCWU28	MACR	2172.29	740181	3259.3	10.4592	4745.67	50496.8	737841	25887.9	0	463806	28027.2	0	748.752	0	1438.79	0	0.514254	2.38982	1.87418	0.0662429	1.01048	2.71799	1.94516	2.59443	-0.34901	1.9488	1.4959	-1.1166	1.12827	-0.397999	0.384232	-0.567589
864244~320-R~K2VJ26JG6	LUSC	493.067	4.39549	0.883813	3.90534	4739.35	7.49058	28.209	0.879442	0	183.347	0	124.865	0	0	1212.48	6.27526	-0.0656689	-0.65623	-0.6213	-0.258886	1.01009	-0.0705313	-0.460426	-0.590256	-0.34901	0.132918	-1.05879	0.210135	-0.704236	-0.397999	0.313491	0.309565
551195~344-R~CEVWA3WV8	COAD	1141.66	58876.6	1010.97	662.852	4727.47	0	221.735	0	0	209812	15000.3	132.798	51.0271	0	18524.8	0	0.262574	1.73796	1.48263	1.62173	1.00934	-0.75684	0.0216646	-0.801099	-0.34901	1.76484	1.33997	0.226907	0.389711	-0.397999	1.44104	-0.567589
958279~163-R~WJYQK1	PAAD	74264.2	23.835	5540.86	1831.46	4719.88	28378.8	230192	18715.2	0	1298.92	33419.7	3.95474	26342.2	0	26107.8	0	1.89676	-0.263099	2.05173	2.01081	1.00886	2.53309	1.66874	2.48602	-0.34901	0.585876	1.5398	-0.677484	2.11356	-0.397999	1.58298	-0.567589
529294~124-R~X4J	PAAD	50696.1	12.783	3069.89	938.676	4700.8	55417.5	420096	0	0	176016	31135.3	6551.73	432.17	0	19207.8	215.027	1.7473	-0.414723	1.85415	1.75488	1.00765	2.74782	1.81149	-0.801099	-0.34901	1.72411	1.52214	1.29465	0.976404	-0.397999	1.45602	1.80837
454973~116-R3~NTQQ58T98	PAAD	488.706	4473.69	56.7916	0	4696.48	2562.25	31292.8	1.40819	0	134.045	347.811	8342.22	0	0	1922.55	0	-0.0691394	1.07437	0.524499	-0.86829	1.00738	1.76161	1.19519	-0.50742	-0.34901	0.0607481	0.401672	1.36093	-0.704236	-0.397999	0.504064	-0.567589
417952~058-R~KYTV21Y91	VSC	1045	182.789	0	5.6487	4688.77	0	34.4497	9.79605	0	62.7031	0.824126	1349.25	0	0	745.287	1989.59	0.227969	0.252306	-0.833254	-0.142358	1.00689	-0.75684	-0.414475	-0.006086	-0.34901	-0.113497	-0.908837	0.861222	-0.704236	-0.397999	0.112386	2.78998
673883~063-R3~PHYAK7C24	PAAD	1007.9	6052.56	9.27248	0	4686.45	2739.76	33455.3	0	0	13.4167	98.897	38640.9	0	0	5678.31	5.21398	0.213831	1.15219	-0.0536226	-0.86829	1.00674	1.78309	1.21105	-0.801099	-0.34901	-0.458066	0.0897521	1.78154	-0.704236	-0.397999	0.951936	0.23987
576588~073-R~CVG	LUSC	10.7539	166.69	0	0	4677.4	1.117	0	0	0	0	0	4870.88	0	0	1827.03	0	-1.52925	0.228701	-0.833254	-0.86829	1.00617	-0.516194	-1.26121	-0.801099	-0.34901	-1.07687	-1.05879	1.21332	-0.704236	-0.397999	0.482995	-0.567589
521955~158-R7~H5EF12	PAAD	3417.42	12.1579	150.101	199.777	4669.27	714.353	9218.43	14.5862	0	17868.6	3280.34	11730.1	4046.94	0	982.669	0	0.691575	-0.426675	0.846163	1.16348	1.00565	1.35211	0.905178	0.116618	-0.34901	1.19364	0.960826	1.45444	1.59506	-0.397999	0.226636	-0.567589
254851~301-R~QPJ	MACR	218.265	463184	481.173	19.5954	4659.85	645.091	9062.33	22.0436	0	74300.3	13848.7	2.01005	8936.63	0	5854.19	1.00959	-0.383711	2.26911	1.23451	0.2909	1.00505	1.31943	0.901125	0.247272	-0.34901	1.52411	1.32005	-0.814237	1.81432	-0.397999	0.964553	-0.259099
259776~179-R~F2WA95G04	SOC	12250.5	3460.08	0	0	4656.56	569.338	22047.1	95.3515	0	3.88661	0	94310.1	0	0	11823.6	5.9316	1.1913	1.00823	-0.833254	-0.86829	1.00484	1.27942	1.11209	0.725318	-0.34901	-0.708957	-1.05879	2.02637	-0.704236	-0.397999	1.25531	0.288176
281475~159-R~QA3F15	BLCA	19807.2	136.815	3.83215	0	4631.77	0.721004	5.01213	0	0	0	0	3786.05	0	0	4998.31	3104.59	1.37939	0.178177	-0.306032	-0.86829	1.00325	-0.582642	-0.835537	-0.801099	-0.34901	-1.07687	-1.05879	1.1442	-0.704236	-0.397999	0.89918	2.98657
155919~109-R~VXEE53	COAD	5105.73	46539.8	705.873	567.647	4612.19	1.13327	19.8318	2.41401	0	1.7073e+06	19316.3	0	1776.75	0	10186.9	6.09446	0.84871	1.67742	1.36254	1.56241	1.00198	-0.513737	-0.540635	-0.390795	-0.34901	2.25101	1.40305	-1.1166	1.36727	-0.397999	1.19368	0.298441
147771~066-R1~NNAV81	COAD	2105.21	31977.8	566.395	220.601	4609.89	0	2.27558	4.53376	0	22000.9	29111.8	4.55117	9591.77	0	272.804	0	0.501981	1.58079	1.28898	1.2013	1.00183	-0.75684	-0.979649	-0.229405	-0.34901	1.24188	1.50537	-0.646296	1.83391	-0.397999	-0.302408	-0.567589
252836~082-R~P64PJ3	HNSC	288.737	293.778	0	0	4609.04	295.252	2851.25	25.6191	0	0	8.5252	124.165	0	0	6778.6	88.0289	-0.274605	0.373961	-0.833254	-0.86829	1.00178	1.06925	0.626768	0.295471	-0.34901	-1.07687	-0.496524	0.208606	-0.704236	-0.397999	1.02519	1.41656
445649~340-R~AXK	UEC	2182.01	4.70885	0	0	4602.71	15.3958	33.0111	2.35358	21.3985	0	732.63	30194.7	0	76.3556	2171.46	0	0.516002	-0.641693	-0.833254	-0.86829	1.00137	0.140617	-0.424306	-0.396763	2.05619	-1.07687	0.587137	1.71387	-0.704236	3.60299	0.554405	-0.567589
136153~299-R~AGXJ25Q45C98G02J90	USC	13405.1	5.01826	0	0.488866	4575.87	8.62982	122.868	0	0	36.0007	14.1602	14275.4	0	0	3656.13	0	1.22656	-0.628102	-0.833254	-0.715773	0.999627	-0.0301328	-0.117579	-0.801099	-0.34901	-0.239488	-0.380592	1.50832	-0.704236	-0.397999	0.769856	-0.567589
883617~216-R~KGJW88Z65	BLCA	6031.47	752.057	24.0663	18.7675	4571.76	902.642	7227.62	3.90991	0	9.78178	0	1009.48	0	0	8900.51	127.043	0.913931	0.61548	0.244932	0.275178	0.999359	1.42708	0.847449	-0.269374	-0.34901	-0.52544	-1.05879	0.781685	-0.704236	-0.397999	1.13784	1.57719
738166~108-R~VWW	READ	589.228	69927.8	308.581	355.995	4569.79	79.0015	81410	50.4121	46.054	1.78935e+06	32501.4	2.86454	686.752	0	7166.51	0	0.00395311	1.78226	1.08622	1.38402	0.99923	0.649188	1.42208	0.515427	2.63045	2.2619	1.53285	-0.745671	1.10438	-0.397999	1.04821	-0.567589
145666~245-R~AJAN55	LUAD	6617.63	2.32943	7.54107	52.8581	4556.21	0	55.4956	0	0	74.0634	910.135	4528.09	0	0	6580.2	9161.67	0.950235	-0.780544	-0.115399	0.659259	0.998343	-0.75684	-0.303878	-0.801099	-0.34901	-0.0754419	0.641192	1.1933	-0.704236	-0.397999	1.01291	3.46479
721194~151-R~WEHAN8_RG-HJ9	COAD	674.712	287760	865.641	313.163	4527.25	1054.57	43701.5	67.2367	0	18035.2	17042.1	0.57022	770.967	0	6186.32	8.64093	0.056905	2.14654	1.43074	1.33505	0.996443	1.47694	1.27445	0.610029	-0.34901	1.19579	1.37181	-0.992795	1.13636	-0.397999	0.987378	0.434006
277826~050-R~K2KA70	MACR	871.602	44124.3	474.593	400.779	4518.61	35.6515	549.559	84.4925	63.3263	873310	16432	40.1019	198.801	0	4163.53	18.7336	0.157014	1.66369	1.22991	1.42931	0.995874	0.398727	0.236415	0.685362	2.87235	2.09555	1.36271	-0.0969516	0.762194	-0.397999	0.823602	0.750617
147771~066-R1~NYAV91	COAD	2181.35	39954.4	170.708	56.8334	4485.99	0	0	0	0	9046.86	12285.8	0	5465.96	0	107.62	0	0.515883	1.63813	0.888951	0.686548	0.993715	-0.75684	-1.26121	-0.801099	-0.34901	1.03582	1.29018	-1.1166	1.67825	-0.397999	-0.684877	-0.567589
138582~337-R~V98QY1	MCC	4039.22	14.82	0	0	4470.97	63.8134	44.2853	188.593	0	0	0	0	0	3.55925	47.0979	0	0.757	-0.379229	-0.833254	-0.86829	0.992715	0.581637	-0.356366	0.951499	-0.34901	-1.07687	-1.05879	-1.1166	-0.704236	0.997943	-1.02187	-0.567589
756784~338-R~FU8DY2WR7	COAD	513.122	6680.23	218.632	198.194	4464.89	7.49287	1648.71	0	0	604899	13327.2	1.78342	158.499	0	11321.5	0	-0.0500917	1.17759	0.971335	1.16045	0.99231	-0.0704448	0.496841	-0.801099	-0.34901	2.01039	1.31047	-0.835716	0.69983	-0.397999	1.23736	-0.567589
269647~328-T~X98UU4TW7	LUAD	20889.8	42.0802	20.7468	0	4427.87	466.938	5331.8	8.0705	0	0	361.001	23496.9	0.57641	0.57641	4673.64	2857.72	1.40022	-0.121262	0.197388	-0.86829	0.989828	1.21592	0.775267	-0.06428	-0.34901	-1.07687	0.410931	1.64505	-0.578239	0.0207862	0.871403	2.94996
921179~137-R~FF3	LUSC	610.519	9.76171	11.7916	2.91472	4425.36	5.55296	0	0	0	30.1837	14.821	1103.45	0	0	3318.31	5.98262	0.0178263	-0.47844	0.0197804	-0.345327	0.98966	-0.153648	-1.26121	-0.801099	-0.34901	-0.279152	-0.369949	0.806083	-0.704236	-0.397999	0.729761	0.291418
846914~101-R~C1JUN7	MEL	32.0551	0	0	0	4416.23	0	26.871	0.755048	0	15.893	0	350.847	0	0	36.1669	0	-1.12445	-1.09027	-0.833254	-0.86829	0.989044	-0.75684	-0.471553	-0.613139	-0.34901	-0.421307	-1.05879	0.492206	-0.704236	-0.397999	-1.12852	-0.567589
839793~233-R4~JXTJP1KX9	PAAD	48150.9	166.052	1051.2	973.107	4414.65	17740.6	343539	0	0	1757.1	12647.6	3126.84	83568.7	0	4628.9	0	1.72713	0.22772	1.49568	1.76867	0.988938	2.38236	1.76375	-0.801099	-0.34901	0.655895	1.29742	1.09172	2.43314	-0.397999	0.867425	-0.567589
458424~160-R~N33	OPHSC	649.322	82.3111	0	0	4400.82	0	27.4605	0	0	51.4673	0	192.044	0	0	5776.9	72.7945	0.0419111	0.0485667	-0.833254	-0.86829	0.988003	-0.75684	-0.466587	-0.801099	-0.34901	-0.158496	-1.05879	0.327495	-0.704236	-0.397999	0.959057	1.33361
343268~274-T~Z41	BLAD	4767.6	7226.85	40.0863	0	4389.84	31.8192	3204.4	16.3258	0	558.156	9439.58	0	4184.59	0	521.979	0	0.821891	1.19784	0.410316	-0.86829	0.987258	0.363291	0.654469	0.151975	-0.34901	0.390238	1.22444	-1.1166	1.60432	-0.397999	-0.0347051	-0.567589
193832~021-R~AL-JGK	IDC	222.673	26.7833	0	0	4377.55	0	31868.5	1003.92	3.98318	0	3.97149	0	0.784842	0	1320.45	0	-0.375918	-0.234212	-0.833254	-0.86829	0.986423	-0.75684	1.19952	1.5088	0.893487	-1.07687	-0.658727	-1.1166	-0.543863	-0.397999	0.348753	-0.567589
572183~171-R~FX3A40A93_RG-E74F61	LXSC	3640.53	463.907	2.78228	0	4374.27	5.2403	485.186	3.69061	0	3.68109	6.52308	15157.7	26.8601	0	1822.73	93.1363	0.716326	0.491284	-0.388017	-0.86829	0.986199	-0.169334	0.206908	-0.284643	-0.34901	-0.718922	-0.555387	1.52478	0.216814	-0.397999	0.48202	1.44122
451658~271-R~E09G26	COAD	497.386	28852.4	290.018	214.946	4365.59	11.0989	7948.49	2.54405	0	353507	20736.7	341.796	1152.14	0	12430.8	5.964	-0.0622613	1.5543	1.06553	1.19139	0.985608	0.0431036	0.870008	-0.378304	-0.34901	1.88582	1.42075	0.485055	1.24745	-0.397999	1.27602	0.290237
269647~328-T~X98UU3TV7_RG-PX2	LUAD	31114	2.19806	35.7144	0.969282	4357.66	18.0972	721.494	1.09908	0	0	1244.89	40068.2	0	0	2580.11	1897	1.55618	-0.79091	0.372662	-0.608611	0.985065	0.189554	0.300909	-0.553324	-0.34901	-1.07687	0.71925	1.7915	-0.704236	-0.397999	0.625705	2.76892
921179~137-R~FF3G22_RG-NJP	LUSC	764.353	0	0	14.748	4321.92	1.60622	23.9693	3.40936	0	28.96	5.1283	93.9766	1.70238	0	504.935	3.45737	0.105673	-1.09027	-0.833254	0.188067	0.982611	-0.449487	-0.497643	-0.305305	-0.34901	-0.288436	-0.60654	0.132872	-0.429035	-0.397999	-0.0484117	0.0930159
439515~179-R2~GFTT18	PAAD	6231.1	1810	0	0	4298.17	5061.63	61391.3	536.782	0	0	839.022	14374.9	0	13.9645	5717.39	815.867	0.926677	0.841439	-0.833254	-0.86829	0.980969	1.97999	1.3551	1.29988	-0.34901	-1.07687	0.62092	1.51023	-0.704236	2.09151	0.954773	2.39628
429239~143-T~FJCVX3	SCLC	1926.81	0	0	2.19083	4270.22	18.606	1.22399	0	0	7.35982	783.82	0	0	0	1139.66	0	0.467333	-1.09027	-0.833254	-0.423676	0.979025	0.19799	-1.07153	-0.801099	-0.34901	-0.584441	0.603963	-1.1166	-0.704236	-0.397999	0.287889	-0.567589
868679~213-R~YCJWV8	PAAD	78537.5	454.047	20875.4	3098.67	4259.74	8765.53	121137	303.658	0	3322.11	62790.9	948.029	51192.8	0	59416.8	0	1.91866	0.485764	2.49562	2.21223	0.978292	2.15616	1.51639	1.10999	-0.34901	0.803538	1.69712	0.764469	2.29748	-0.397999	1.92316	-0.567589
564639~172-R1~X5EC95K78	UEC	12063.1	30.6761	0	0.645305	4246.22	127.895	30379.2	1728.58	0	12.5714	2.30675	50359.1	0	0	316.507	3.27345	1.18526	-0.200446	-0.833254	-0.677488	0.977345	0.802225	1.18816	1.69023	-0.34901	-0.472078	-0.760444	1.85422	-0.704236	-0.397999	-0.241148	0.0743912
869496~051-R~UCEB05	MACR	8107.13	383127	1908.41	35.1093	4242.57	39.059	876.646	1.33409	0	548441	51070.4	16.6369	60410.2	0	10101.8	0	1.0297	2.22025	1.69512	0.506057	0.977089	0.427252	0.347074	-0.517862	-0.34901	1.98767	1.64558	-0.329103	2.34331	-0.397999	1.19021	-0.567589
653999~131-R~FJYDX5KC2	LUAD	7697.17	0	0	0	4235.78	5.25359	776.993	0	0	5.60334	65.5539	2330.82	0	0	4467.32	21482.3	1.00939	-1.09027	-0.833254	-0.86829	0.976611	-0.168651	0.318472	-0.801099	-0.34901	-0.639137	-0.0115596	1.01114	-0.704236	-0.397999	0.852729	3.84144
429239~143-T~FJC	SCLC	2444.52	0.980343	0	0	4230.57	1.85506	3.27764	0	0	0	1752.83	6.04393	0	0	1097.74	0	0.560456	-0.914326	-0.833254	-0.86829	0.976245	-0.420226	-0.91631	-0.801099	-0.34901	-1.07687	0.804553	-0.580947	-0.704236	-0.397999	0.272401	-0.567589
456648~364-R~U84Q57	SCBC	63.4413	19.1915	0	0	4218.64	118.982	267.947	72.3857	0	1.31337	12.5529	15243.2	0	4.51616	962.963	0	-0.863099	-0.3164	-0.833254	-0.86829	0.975403	0.779231	0.0664039	0.634337	-0.34901	-0.882372	-0.40855	1.52632	-0.704236	1.17324	0.218265	-0.567589
429239~143-T~FJCVX0WT0	SCLC	2570.63	0	0	0	4192.45	0	0	0	0	0	795.99	1.2517	2.52459	0	842.523	5.12039	0.580141	-1.09027	-0.833254	-0.86829	0.973547	-0.75684	-1.26121	-0.801099	-0.34901	-1.07687	0.607802	-0.893885	-0.355502	-0.397999	0.163053	0.233162
699152~130-R~C6WUK0	PAAD	9099.09	142.669	71.6703	0	4142.88	2843.84	64281.7	444.751	0	38.0849	990.828	2612.4	0	0	6705.98	0	1.07488	0.188889	0.601171	-0.86829	0.970003	1.79505	1.36602	1.23716	-0.34901	-0.22678	0.66236	1.04242	-0.704236	-0.397999	1.02074	-0.567589
K24384~001-R~M26M130M239	PAAD	23699.8	493.185	951.726	1804.67	4134.39	17195.1	160593	7123.43	0	1859.65	7112.22	13472	61634	0	1449.57	10.6033	1.44963	0.507011	1.46244	2.00517	0.969392	2.37234	1.5833	2.16328	-0.34901	0.669041	1.15383	1.49243	2.34886	-0.397999	0.387317	0.515896
276233~004-R~QW9CY2	COAD	138.146	20236.6	1961.62	77.3788	4134.09	6.5191	23475.1	5.22239	26.7511	157004	14501.8	0	2186.87	0	2822.93	10.5119	-0.561742	1.46297	1.70432	0.803034	0.96937	-0.109519	1.12698	-0.190214	2.22196	1.6976	1.33154	-1.1166	1.42474	-0.397999	0.6629	0.512403
827478~307-R~AO2	LUSC	4008.32	153.855	0	3.31253	4124.02	14.2349	155.082	0.949528	0	5.70663	18.8792	283.41	0.476276	0	1867.86	13.8697	0.753995	0.208195	-0.833254	-0.308241	0.968643	0.117053	-0.0627227	-0.578022	-0.34901	-0.635538	-0.312989	0.433821	-0.596406	-0.397999	0.492132	0.625531
481146~293-R~PKCPX2	LUSC	338.696	0	0	0	4122.44	0	0	0	0	0	5.6573	0	0	2.80925	6174.35	65.6576	-0.212328	-1.09027	-0.833254	-0.86829	0.968529	-0.75684	-1.26121	-0.801099	-0.34901	-1.07687	-0.585886	-1.1166	-0.704236	0.832576	0.986576	1.28865
764511~343-R~Q5TJQ4P64QW4	COAD	0	10100.5	1028.98	463.397	4115.78	54.542	644.944	513.774	52.7577	393790	16116.2	51.6375	1060.88	0	8132.32	13.2891	-2.49395	1.28404	1.48853	1.48481	0.968047	0.532104	0.274332	1.28527	2.73349	1.91085	1.35787	-0.0290739	1.22462	-0.397999	1.1005	0.607926
352433~323-T~G7UFW2Q56_AL-X60	UCCC	8356.02	5.20965	0	0	4107.05	0	191.352	1361.94	19.6305	0	0	625.101	0	0	6504.61	53.8405	1.04154	-0.62004	-0.833254	-0.86829	0.967414	-0.75684	-0.0131388	1.61063	1.99258	-1.07687	-1.05879	0.650342	-0.704236	-0.397999	1.00813	1.2024
227483~062-R1~K8V	PAAD	45875.3	98474.3	1063.03	353.85	4079.44	168827	1.6627e+06	17175.5	0	909.479	15180.8	295.859	6467.97	0	895.455	8.91383	1.70818	1.87041	1.49942	1.38171	0.965404	3.10525	2.13796	2.45734	-0.34901	0.503299	1.34296	0.445576	1.72484	-0.397999	0.188229	0.446344
361931~004-R~JT2J24	COAD	1434.82	179962	446.815	100.423	4072.61	10708.5	88558.7	62798.1	0	62894.7	9311.65	2744.92	7386.55	0.367416	826.276	0	0.35198	2.02567	1.20977	0.901801	0.964905	2.22039	1.44205	2.89054	-0.34901	1.48546	1.22104	1.05599	1.7616	-0.110078	0.155007	-0.567589
287614~091-R~VD6	LUSC	1133.04	2.98733	2.97134	0	4056.59	0.931452	4.68062	0	0	13.9682	20.7383	165.174	0	0.368696	8200.2	2377.79	0.259607	-0.73411	-0.371693	-0.86829	0.96373	-0.545626	-0.848996	-0.801099	-0.34901	-0.449361	-0.290687	0.286369	-0.704236	-0.109217	1.10394	2.86872
333224~299-R~PNEPK6	UCS	89.1137	2.7919	4.87301	0	4049.06	10.4785	39.7928	686.033	0	47.5057	0	523.425	0	0	1077.9	77.4741	-0.731826	-0.747051	-0.240744	-0.86829	0.963177	0.026213	-0.381159	1.38172	-0.34901	-0.176702	-1.05879	0.601717	-0.704236	-0.397999	0.264861	1.36078
144555~231-T~C77Y36C79	MACR	21017.4	1.56203e+06	12.1321	6.02916	4040.58	2137.12	525268	87.9693	0	420.754	9707.45	1389.94	13.1694	0	816.526	39.4191	1.4026	2.58214	0.0285714	-0.121035	0.962552	1.70342	1.86451	0.698683	-0.34901	0.32484	1.23142	0.869369	0.0296513	-0.397999	0.150102	1.06753
485176~168-R4~WUQVH0	PAAD	22854.2	95227.9	269.924	319.245	4033.39	90500	790431	172652	0	123.474	96255.9	832.909	0	0	1986.48	0	1.4354	1.86178	1.04158	1.34239	0.962022	2.90519	1.96149	3.22848	-0.34901	0.041845	1.80369	0.728986	-0.704236	-0.397999	0.51759	-0.567589
242566~281-R~HH0E27	PAAD	36868.8	188.663	1663.21	12.534	4027.24	55535	498854	13738.8	0	559503	12248.1	887.621	32133.8	0	6120.53	0	1.62262	0.260408	1.64912	0.13001	0.961567	2.7485	1.85227	2.38274	-0.34901	1.9923	1.28941	0.746423	2.16857	-0.397999	0.982956	-0.567589
439559~082-T~GQHUT0W40	COAD	829.089	157014	542.027	137.602	4025.68	42.7466	1255.67	71.9722	62.4139	284709	11765.4	34.4253	43643.5	8.67331	7232.2	0	0.13746	1.99055	1.27429	1.02148	0.961451	0.455506	0.432262	0.632449	2.86129	1.83563	1.27938	-0.137734	2.25332	1.69006	1.05199	-0.567589
591375~129-R~FA4A17C42E72	LUAS	513.13	0	0	0	4009.33	0	0	0	0	0	0	20.903	0	0	6958.42	0	-0.0500851	-1.09027	-0.833254	-0.86829	0.960238	-0.75684	-1.26121	-0.801099	-0.34901	-1.07687	-1.05879	-0.269662	-0.704236	-0.397999	1.03602	-0.567589
284588~233-R~YKA	LUSC	867.294	4.88721	0.702748	3.1256	3996	0.661876	0	0	0	72.4255	0	7.27608	0	0.192949	2931.15	20.6793	0.155076	-0.633771	-0.655121	-0.325222	0.959246	-0.593859	-1.26121	-0.801099	-0.34901	-0.0805579	-1.05879	-0.536714	-0.704236	-0.235667	0.678456	0.792182
244727~301-R~Y05QK1_RG-NP5QT8UY8	BLCA	31798.9	10.1394	0	0	3993.45	6.40634	33.2295	0	0	0	3.41909	24.6256	0	0	15869.1	518.786	1.56471	-0.469557	-0.833254	-0.86829	0.959056	-0.114368	-0.422787	-0.801099	-0.34901	-1.07687	-0.688109	-0.226591	-0.704236	-0.397999	1.37704	2.19646
K98449~230-R~M228M12M26	ASTR	208.134	0	0	0	3993.37	0	0	0	0	102.232	0	0	0.721478	0	338.555	0	-0.402231	-1.09027	-0.833254	-0.86829	0.95905	-0.75684	-1.26121	-0.801099	-0.34901	-0.00154723	-1.05879	-1.1166	-0.553869	-0.397999	-0.213375	-0.567589
957936~168-R~PJEWE3	OPHSC	663.617	521.158	0	0	3990.84	0	406.098	0	0	0	83.2004	4536.42	1.60544	0	2028.55	1259.87	0.0504237	0.521189	-0.833254	-0.86829	0.958861	-0.75684	0.164777	-0.801099	-0.34901	-1.07687	0.0471099	1.1938	-0.439148	-0.397999	0.526255	2.58814
313798~341-R~Q2QK87N47_RG-NV8	CESC	4585.34	182.766	0	0	3987.73	33.9437	0	0	0	0	46.0665	88.9892	0	0	25679.5	49.1097	0.806634	0.252274	-0.833254	-0.86829	0.958628	0.383416	-1.26121	-0.801099	-0.34901	-1.07687	-0.0979843	0.118072	-0.704236	-0.397999	1.57614	1.16252
658696~237-R~JYUQH2	COAD	5955.48	489.853	754.234	743.738	3984.55	31.222	353.73	0.915995	0	130557	23795.7	35.7058	23.9057	0	19124	0	0.908969	0.505268	1.38469	1.66579	0.958391	0.357399	0.1321	-0.58382	-0.34901	1.65483	1.45508	-0.12799	0.185783	-0.397999	1.45421	-0.567589
967225~005-R~UPU	READ	596.835	534529	2499.86	563.35	3973.28	20.9297	32808.8	0	0	860243	19347.3	2.11631	2244.4	0	14994.5	0	0.00896648	2.306	1.78543	1.55951	0.957547	0.233929	1.20642	-0.801099	-0.34901	2.09205	1.40345	-0.804717	1.43192	-0.397999	1.35359	-0.567589
377384~186-R~GFFNQ5	PAAD	6868.99	17.4269	0	0	3961.53	115.136	1144.06	213.923	0	0	0	15111.3	0	0	2050.32	154.318	0.964828	-0.339949	-0.833254	-0.86829	0.956664	0.76878	0.410189	0.993402	-0.34901	-1.07687	-1.05879	1.52394	-0.704236	-0.397999	0.530669	1.66255
313798~341-R~P4GHV3JD6	CESC	2553.78	58.2733	0	0	3956.51	33.0261	4.61286	0	0	0	148.901	3685.08	0	0	71338.4	16.3456	0.577568	-0.0390941	-0.833254	-0.86829	0.956286	0.374878	-0.851844	-0.801099	-0.34901	-1.07687	0.190991	1.13679	-0.704236	-0.397999	1.9988	0.693606
377384~186-R~GFFNQ0_RG-T77	PAAD	1499.15	2.05115	0	0	3952.28	352.801	3501.93	17.4426	0	1.02032	0	3460.71	11.3271	0	1100.93	0	0.369138	-0.803019	-0.833254	-0.86829	0.955968	1.12621	0.675533	0.172847	-0.34901	-0.913782	-1.05879	1.11955	-0.00890627	-0.397999	0.273599	-0.567589
273589~319-R~AT7C16	READ	129.709	219319	543.913	134.048	3950.63	21.0262	200.882	120.063	0	469484	20678.4	0	2252.16	0	2298.7	0	-0.586231	2.0766	1.27545	1.01152	0.955844	0.235337	-0.00166348	0.801608	-0.34901	1.95162	1.42005	-1.1166	1.43288	-0.397999	0.577951	-0.567589
624824~186-R~GEPNT1	COAD	6285.45	19620.5	620.344	69.3912	3948.45	482.637	50237.6	0.562222	0	3504.03	27156.6	877.879	24507.4	0	3944.89	0	0.930077	1.45501	1.31938	0.761846	0.955679	1.22651	1.30752	-0.65203	-0.34901	0.815899	1.48803	0.743398	2.09357	-0.397999	0.801294	-0.567589
K12877~001-R~CN1M269	LUAD	1325.61	42.9371	0	0	3924.77	18.2897	32466.6	0	0	0	0	4172.65	0	0	520.433	0	0.32101	-0.116191	-0.833254	-0.86829	0.953887	0.192772	1.20393	-0.801099	-0.34901	-1.07687	-1.05879	1.17087	-0.704236	-0.397999	-0.0359298	-0.567589
189374~263-R~J5YNU8	READ	303.699	29444.5	486.605	644.62	3916.29	0	182.219	15.3859	0	1.4336e+06	11898.3	34.921	683.948	4.76742	6441.83	2.48159	-0.254894	1.55953	1.23826	1.61106	0.953242	-0.75684	-0.0246823	0.133336	-0.34901	2.21049	1.28218	-0.13392	1.10325	1.21423	1.00412	-0.0161896
217524~143-R4~M441JC8	PAAD	39585	17021.7	2737.44	1433.7	3892.68	62048.1	513119	39772.3	0	687.624	36530.8	903.668	2.24581	0	2256.12	0	1.65045	1.41842	1.8158	1.91704	0.95144	2.78408	1.85896	2.73791	-0.34901	0.438535	1.562	0.751334	-0.378312	-0.397999	0.570218	-0.567589
551195~344-R~CETWN5	COAD	945.541	34148.7	1028.92	600.581	3883.73	0.95826	288.045	0	0	348522	15388.2	344.711	116.828	0	13441.3	8.2555	0.188855	1.5977	1.48851	1.58399	0.950754	-0.541203	0.0835059	-0.801099	-0.34901	1.88253	1.34634	0.487378	0.616005	-0.397999	1.30835	0.415972
466636~057-R~IJ4M100KC4	PAAD	17961	282.83	108.923	29.9621	3881.84	4093.99	41561.3	155.21	0	54.2671	4675.56	451.555	6776.89	0	1620.07	0	1.34109	0.364215	0.739679	0.447126	0.950609	1.91193	1.26253	0.886782	-0.34901	-0.14644	1.04921	0.561274	1.73775	-0.397999	0.43329	-0.567589
413552~270-R~G5GJ00	LUSC	7329.43	10.8656	0	7.98023	3867.78	2.05452	31.9772	0	0	209.365	0	64.9541	0	0	4857.72	77.4341	0.990224	-0.453295	-0.833254	-0.0271678	0.949527	-0.398559	-0.431631	-0.801099	-0.34901	0.163535	-1.05879	0.0328097	-0.704236	-0.397999	0.88738	1.36056
967599~140-R~PPHM795	UCCC	2109.64	0	0	0	3837.2	0	0	0	0	0	0	162334	0	0	1137.99	0	0.502803	-1.09027	-0.833254	-0.86829	0.947162	-0.75684	-1.26121	-0.801099	-0.34901	-1.07687	-1.05879	2.17538	-0.704236	-0.397999	0.287283	-0.567589
422866~222-R5~H4Q	PAAD	26358.3	38.8171	388.142	178.944	3831.9	369.871	2864.25	0	0	618.493	2391.17	9827.68	0	0	230.355	0	1.49125	-0.141546	1.16277	1.1215	0.94675	1.14133	0.627848	-0.801099	-0.34901	0.414001	0.881985	1.40589	-0.704236	-0.397999	-0.372096	-0.567589
512359~319-R~AT9K05	MCC	3296.57	0.714213	0	0	3820.31	12.1565	9.59697	43.1129	0	0.714213	0	0	0	8.43617	827.267	0	0.677484	-0.951488	-0.833254	-0.86829	0.945848	0.0699919	-0.701034	0.464261	-0.34901	-0.951884	-1.05879	-1.1166	-0.704236	1.66722	0.155502	-0.567589
564639~172-R1~X5EC95K80	UEC	7692.5	9.89966	0	0.770161	3795.8	27.8402	6403.11	3669.42	0	44.6033	0	33023.9	0	0	342.73	0	1.00915	-0.47516	-0.833254	-0.649459	0.943929	0.321821	0.818709	1.94166	-0.34901	-0.191011	-1.05879	1.73844	-0.704236	-0.397999	-0.208319	-0.567589
454973~116-R4~NTX	PAAD	2664.77	9930.75	356.733	368.733	3794.53	17562.4	160685	624.455	0	1460.41	1717.76	12646.3	9.68142	0	2529.48	0	0.594217	1.27968	1.1346	1.39746	0.94383	2.37912	1.58343	1.35035	-0.34901	0.613032	0.799515	1.47508	-0.0485746	-0.397999	0.617511	-0.567589
968212~105-R~G3JUM6	PAAD	54145.7	108.772	51.1902	122.746	3783.68	5436.55	48699.8	57170.2	0	878.79	6238.45	2215.92	34.9934	0	1349.21	70.0524	1.77307	0.119593	0.490378	0.97803	0.942976	2.00291	1.30015	2.85916	-0.34901	0.495348	1.12114	0.997272	0.28772	-0.397999	0.357658	1.31687
417821~307-R~TO3	LUSC	370.853	36.8276	0	2.82419	3775.62	52.6453	92.2472	26.1614	0	32.031	9.62946	244.574	0.972192	0	703.061	0	-0.176919	-0.154744	-0.833254	-0.354293	0.942341	0.520956	-0.184966	0.30221	-0.34901	-0.265807	-0.469161	0.393536	-0.516232	-0.397999	0.0882913	-0.567589
K69846~001-R~CWXM215	IPN	3119.13	5.19279	44.3475	26.8036	3760.34	0	16.2032	0	0	155.494	20.9566	10809.3	0	0	6694.72	208.993	0.65583	-0.62074	0.443342	0.405896	0.941133	-0.75684	-0.586051	-0.801099	-0.34901	0.0949324	-0.288194	1.43201	-0.704236	-0.397999	1.02004	1.79585
218898~057-R~AL-II6KB5EK2	UCS	24859.8	32.4419	0	0	3756.56	3.04452	1.01673	267.594	0	4.06097	44.3464	95129.5	0	0	1122.5	0	1.46833	-0.186477	-0.833254	-0.86829	0.940833	-0.30848	-1.09475	1.06789	-0.34901	-0.700827	-0.107272	2.02875	-0.704236	-0.397999	0.281619	-0.567589
K86415~001-R~C2YE71	LUAD	3351.39	0	0	0	3743.15	10.6601	775.443	0	0	0	0	4782.32	0	0	686.62	22.9517	0.683939	-1.09027	-0.833254	-0.86829	0.939767	0.0312509	0.317999	-0.801099	-0.34901	-1.07687	-1.05879	1.20828	-0.704236	-0.397999	0.0785171	0.836243
299373~070-T~EWFE09	COAD	183.627	2832.57	424.548	289.636	3734.1	65.8532	69079.2	27.9242	0	155887	13747.2	331.848	899.366	0	9053.44	0	-0.451025	0.956714	1.1927	1.30522	0.939046	0.591579	1.3831	0.323223	-0.34901	1.69595	1.31821	0.476975	1.17895	-0.397999	1.14489	-0.567589
512359~319-R~AT9K06F41	MCC	2892.99	0	0	0	3724.24	19.0217	18.189	30.7132	0	0	0	0	0	26.3156	866.599	0	0.626375	-1.09027	-0.833254	-0.86829	0.938258	0.204722	-0.560128	0.353983	-0.34901	-1.07687	-1.05879	-1.1166	-0.704236	2.6452	0.174694	-0.567589
618468~307-R~PTQ	LUSC	105.258	21.3281	3.15112	1.11123	3722.07	0	2.64924	0	0	0	1.57384	50.1204	0	4.18468	1307.43	0	-0.667311	-0.2905	-0.356875	-0.58194	0.938084	-0.75684	-0.954014	-0.801099	-0.34901	-1.07687	-0.82295	-0.0370985	-0.704236	1.11622	0.344654	-0.567589
913389~277-R~AG6J44	MACR	1673.79	559744	238.506	512.67	3720.26	1083.31	10069.7	2.62215	0	270545	12214.4	66.0744	7099.82	0	20494.2	0	0.41225	2.31787	1.00033	1.52345	0.937939	1.48556	0.926135	-0.37102	-0.34901	1.8238	1.28872	0.0374312	1.75064	-0.397999	1.48284	-0.567589
521955~158-R4~FY6D77	PAAD	1221.81	79.5603	111.43	46.7485	3717.76	2903.92	39799.4	3.45852	0	3489.15	1730.38	4387.41	9236.72	0	776.678	0	0.289114	0.0399207	0.747225	0.61312	0.937739	1.80176	1.25225	-0.3016	-0.34901	0.814912	0.801339	1.18464	1.82347	-0.397999	0.129431	-0.567589
974816~308-R~GNEG29	COAD	1238.67	13268.5	590.857	1044.03	3710.45	0	193.531	6.19007	0	160386	23936.9	20.269	23.8874	0	5941.07	0	0.294472	1.35428	1.30311	1.7956	0.937152	-0.75684	-0.0104649	-0.141913	-0.34901	1.70255	1.45655	-0.277722	0.18558	-0.397999	0.970646	-0.567589
914883~182-B~N81	LUSC	1591.64	2.37766	2.391	3.52649	3700.44	0.750558	32.3165	3.17151	0	103.598	205.814	156.103	0	0	217.051	0	0.392561	-0.77684	-0.424565	-0.289687	0.936347	-0.577178	-0.429202	-0.323834	-0.34901	0.00149989	0.271277	0.270966	-0.704236	-0.397999	-0.396597	-0.567589
967599~140-R~PPHM796	UCCC	2388.22	0	0	0	3694.21	0	0	0	0	25.9708	0	163107	0	0	1264.35	0	0.551338	-1.09027	-0.833254	-0.86829	0.935846	-0.75684	-1.26121	-0.801099	-0.34901	-0.312811	-1.05879	2.17669	-0.704236	-0.397999	0.330807	-0.567589
K86415~001-R~C15	LUAD	2363.64	0	0	1.39588	3691.88	0	312.656	0	0	0	0	718.563	0	0	346.51	28.8443	0.54729	-1.09027	-0.833254	-0.533474	0.935657	-0.75684	0.102897	-0.801099	-0.34901	-1.07687	-1.05879	0.688519	-0.704236	-0.397999	-0.203795	0.933464
456648~364-R~U79Q48M186	SCBC	37.5499	0	0	0	3686.57	211.062	0.855007	19.5464	0	0.855007	3.36106	89.2489	0	7.28034	564.006	1.70508	-1.06425	-1.09027	-0.833254	-0.86829	0.935228	0.961974	-1.11458	0.208944	-0.34901	-0.933579	-0.691407	0.118862	-0.704236	1.54699	-0.00272979	-0.127734
857714~316-R~PFGM989	UEC	1131.86	0	0	0	3683.83	15.3293	0	0	0	7.67795	16.5068	35904.1	0	26.6751	6207.3	0	0.259202	-1.09027	-0.833254	-0.86829	0.935007	0.139312	-1.26121	-0.801099	-0.34901	-0.57578	-0.344692	1.76139	-0.704236	2.65723	0.988778	-0.567589
541839~054-R~C8XTA3	MOV	28442.7	74.5948	1298.95	114.571	3676.35	475.304	18637.4	712.248	0	134.296	30595.7	356.608	2230.08	0	17010.5	0	1.52104	0.0235387	1.56644	0.951842	0.934401	1.22161	1.07222	1.39424	-0.34901	0.0611788	1.51778	0.496662	1.43015	-0.397999	1.40577	-0.567589
192368~113-R~NXNXG3J04	UEC	7897.33	105470	5.14601	0	3670.95	37294.5	491730	114045	0	5382.42	27258.1	94769.5	99.4547	0	1671.69	59.8499	1.01944	1.88808	-0.225537	-0.86829	0.933963	2.62075	1.84886	3.08991	-0.34901	0.915413	1.48896	2.02771	0.571846	-0.397999	0.446257	1.24836
482815~354-R1~A71	PAAD	40412.2	5448.81	1161.23	109.376	3668.46	2552.59	96141.4	24.3871	0	22.8187	16287	5049.91	7615.65	0	22539.6	0	1.65854	1.12513	1.52896	0.934216	0.933761	1.7604	1.46155	0.279636	-0.34901	-0.341632	1.3605	1.22322	1.77005	-0.397999	1.52219	-0.567589
713683~067-R~CQJJ45P81T66	COAD	556.962	163591	302.151	327.968	3645.18	1.89672	616.125	1.0029	20.2876	256795	19568.4	28.5433	35.2497	0	3367.1	6.12803	-0.0180558	2.00111	1.0792	1.35269	0.931864	-0.415578	0.263501	-0.568997	2.01684	1.8117	1.40629	-0.187555	0.289685	-0.397999	0.735798	0.300528
521955~158-R5~RG-AL-KQ7	PAAD	1181.14	53.9256	143.599	75.7389	3636.75	99.7415	5736.7	0	0	91683.1	10134	2481.92	29648.7	0	3924.8	0	0.27587	-0.0587107	0.831443	0.794931	0.931174	0.723151	0.792634	-0.801099	-0.34901	1.57286	1.24215	1.02836	2.14629	-0.397999	0.799182	-0.567589
K12877~001-R~CK9M286	LUAD	4071.15	85.0457	0	0	3627.53	3523.96	105211	0	0	0	0	2807.42	0	0	512.68	0	0.760082	0.0568833	-0.833254	-0.86829	0.930418	1.86383	1.48294	-0.801099	-0.34901	-1.07687	-1.05879	1.06217	-0.704236	-0.397999	-0.0421265	-0.567589
429239~143-T~FJCVW6WW6	SCLC	2248.61	0	0	0	3623.01	0.985509	13.8824	15.6344	0	0	1311.45	0	0	0	1130.48	0	0.527767	-1.09027	-0.833254	-0.86829	0.930046	-0.536769	-0.620442	0.138366	-0.34901	-1.07687	0.732234	-1.1166	-0.704236	-0.397999	0.284546	-0.567589
575813~281-R2~F04Y05	HGSOC	13720	19.6851	0	0.456757	3621.61	16.9191	28.0362	498.249	4.66573	28.4141	7.79406	47105.1	0.791284	0	1771.68	15.8104	1.23565	-0.310182	-0.833254	-0.724127	0.92993	0.169123	-0.461834	1.27504	0.992795	-0.292701	-0.516446	1.83589	-0.542866	-0.397999	0.470276	0.679753
437389~329-R~FKT	COAD	9090.05	1134.84	1969.62	133.265	3601.9	11.1864	84139.9	12.7545	3.67723	414485	18391.3	24.812	84140.8	0	39606.3	0	1.07449	0.721311	1.70568	1.00929	0.928304	0.045415	1.42991	0.0748413	0.844469	1.92273	1.39081	-0.224602	2.43503	-0.397999	1.75538	-0.567589
714174~038-R~T7VB35	COAD	420.063	6639.38	441.018	523.494	3599.95	0	688.524	0.580094	0	26037.3	28300.5	0	10.4854	0	7604.58	0	-0.128263	1.17601	1.20541	1.53144	0.928143	-0.75684	0.289825	-0.648229	-0.34901	1.28095	1.49832	-1.1166	-0.0284855	-0.397999	1.07275	-0.567589
K86415~001-R~C16E35	LUAD	3446.93	0	0	0	3590.59	0	0	0	0	4.11535	0	1751.61	0	0	323.295	18.9456	0.694939	-1.09027	-0.833254	-0.86829	0.927367	-0.75684	-1.26121	-0.801099	-0.34901	-0.698349	-1.05879	0.932787	-0.704236	-0.397999	-0.232397	0.755342
521955~158-R6~H3C	PAAD	2785.87	331.512	191.52	97.4088	3585.68	15056.8	171159	0.698306	0	3954.05	12196.4	4229.73	31651.9	0	3008.25	0	0.611608	0.404978	0.92724	0.89024	0.926959	2.32973	1.59842	-0.624121	-0.34901	0.84391	1.28836	1.1746	2.16439	-0.397999	0.689193	-0.567589
624824~186-R~GEQ	COAD	894.977	1901.03	476.376	83.446	3582	2106.45	86038	154.615	2.16005	1370.12	10965.9	3134.89	11747.3	0	5630.86	0	0.167363	0.854067	1.23117	0.831604	0.926653	1.69879	1.4352	0.885507	0.541114	0.598242	1.26183	1.09243	1.89002	-0.397999	0.948466	-0.567589
968212~105-R~G3JUN0W07_RG-A65	PAAD	36466.6	34.1703	81.0882	97.7318	3565.34	1540.5	19315.6	56607	1.84105	1012.96	8563.13	155.139	51.1357	0	853.189	185.54	1.61833	-0.1735	0.641955	0.891496	0.925264	1.59844	1.0807	2.85585	0.458789	0.528262	1.20014	0.269277	0.390288	-0.397999	0.168251	1.74351
747524~062-R~D22F57FV9	OCSC	346.724	830.72	4.54888	0	3551.05	0	19.0899	18.2442	0	747.315	56.5437	1302	43.9237	0	3445.89	8170.91	-0.203184	0.641064	-0.259744	-0.86829	0.924068	-0.75684	-0.549241	0.187066	-0.34901	0.457813	-0.0478474	0.851446	0.349073	-0.397999	0.745364	3.41421
521955~158-R7~H3E	PAAD	2242.9	14.5349	199.213	91.7306	3541.37	2043.2	39040.8	2.42212	0	17528.4	7838.93	5420.69	13411.1	0	894.423	0	0.526771	-0.383912	0.940353	0.867466	0.923254	1.68901	1.24769	-0.390003	-0.34901	1.18918	1.1781	1.24266	1.92668	-0.397999	0.187753	-0.567589
365595~188-R2~P3X	PAAD	4320.46	9.25236	246.429	27.9934	3526.82	859.095	14862.7	0	0	6524.52	2911.24	9128.18	12126.8	3.97378	4958.88	0	0.783345	-0.490926	1.01122	0.421953	0.922027	1.41123	1.01852	-0.801099	-0.34901	0.96003	0.931058	1.38563	1.89882	1.07801	0.895904	-0.567589
176358~292-R~KYJQ03	SOC	45420.8	0	0	0	3518.95	0	6614.25	5.52445	0	0	22.3346	447991	0	0	13291.3	176.957	1.70428	-1.09027	-0.833254	-0.86829	0.921362	-0.75684	0.826407	-0.174374	-0.34901	-1.07687	-0.273011	2.45392	-0.704236	-0.397999	1.30371	1.72269
284588~233-R~YKAQ59PN1T91	LUSC	1761.75	36.9535	0	2.80589	3518.91	3.09437	4.43406	0	0	0.943319	0	132.345	0	0	2886.44	7.72978	0.432289	-0.153889	-0.833254	-0.356132	0.921358	-0.30455	-0.859526	-0.801099	-0.34901	-0.922794	-1.05879	0.225976	-0.704236	-0.397999	0.6721	0.390125
K87607~352-T~KQGS06	SCLC	456.452	0	16.2049	36.6971	3517.72	0	10.3606	68.2322	0	0.942319	60.8519	0	0	31.821	77.851	0	-0.0958127	-1.09027	0.118982	0.522547	0.921258	-0.75684	-0.68452	0.614868	-0.34901	-0.922913	-0.0298373	-1.1166	-0.704236	2.81414	-0.817377	-0.567589
958279~163-R~WJYQK1PJ8	PAAD	64793.3	40.432	6916.66	14.4011	3508.65	26359.5	264296	7511.52	0	2174.7	45774.9	3.22259	28365.2	0	16265.7	0	1.84335	-0.131308	2.12595	0.179532	0.920488	2.50941	1.70152	2.181	-0.34901	0.705316	1.61827	-0.721358	2.13404	-0.397999	1.38725	-0.567589
947675~243-R~J4VVH9AK6C65J55	COAD	2267.63	1236.76	693.693	484.321	3501.29	3.55552	156.297	12.5588	1.26509	1.50907e+06	41760.5	68.4363	1354.57	0	13886.3	0	0.531063	0.743439	1.35673	1.5017	0.919863	-0.270305	-0.0608823	0.0700522	0.283517	2.22239	1.59538	0.0469272	1.29222	-0.397999	1.32183	-0.567589
345371~062-R~P24	MUCC	1356.46	114.172	10.4014	12.4684	3481.33	2.09638	23.5412	2.98422	0	79.9719	2.22386	4265.68	51.8711	0	3256.97	331.287	0.330008	0.131958	-0.0187253	0.128149	0.918159	-0.394192	-0.501746	-0.339184	-0.34901	-0.0578709	-0.766776	1.17692	0.394165	-0.397999	0.722045	1.9987
212162~194-R~XX9	OCSC	419.773	107.141	3.75916	1.3139	3417.93	2.65175	4.11858	0.473538	5.15021	11.8186	0.937638	394.207	0.473538	0	976.645	155.324	-0.128533	0.115738	-0.311126	-0.546815	0.912682	-0.341259	-0.87372	-0.671559	1.05627	-0.485313	-0.893778	0.524094	-0.59692	-0.397999	0.224095	1.6654
864244~320-R~K2VJ29	LUSC	166.849	3.93272	13.4371	2.32289	3395.23	0	0	0.78683	0	59.6618	8.73217	188.479	0	0	1446.57	0	-0.488324	-0.679321	0.0602809	-0.408137	0.910696	-0.75684	-1.26121	-0.607142	-0.34901	-0.124841	-0.491161	0.32238	-0.704236	-0.397999	0.386462	-0.567589
255913~289-T~AL-H31_AL-N69	ANGS	32.6894	3.71438	0	0	3389.63	0	2.90447	3.09531	0	2.4769	0	0	0	0	92.8026	0	-1.11701	-0.690979	-0.833254	-0.86829	0.910205	-0.75684	-0.937971	-0.329994	-0.34901	-0.787887	-1.05879	-1.1166	-0.704236	-0.397999	-0.745549	-0.567589
565726~208-R6~QEXA85B66C48	PAAD	12284.3	40.9964	25.3003	0	3385.14	112.837	20304.4	462.33	0	24.6391	718.905	18956.4	0	0	1664.38	13.203	1.19238	-0.127824	0.261017	-0.86829	0.909809	0.762363	1.09255	1.25009	-0.34901	-0.324553	0.582426	1.58614	-0.704236	-0.397999	0.444446	0.605255
889142~216-R~T64TF1	BLSC	1403.46	41.0857	0	5.96973	3378.83	3.2019	10.5791	0	0	10.2923	16.9714	2742.94	10.3515	0	5329.55	240.904	0.343336	-0.127277	-0.833254	-0.124288	0.909254	-0.296232	-0.679999	-0.801099	-0.34901	-0.514711	-0.338157	1.05579	-0.0317312	-0.397999	0.92572	1.85838
746718~042-R~X22	BLCA	609.982	105.891	0	2.50824	3371.68	1.34198	17.2793	9.29994	0	23.6364	1.42466	42.2854	0	0	177.059	251.098	0.0174821	0.112744	-0.833254	-0.387336	0.908622	-0.483788	-0.571653	-0.0218054	-0.34901	-0.333804	-0.837844	-0.0827486	-0.704236	-0.397999	-0.480413	1.87663
589616~265-R~PCA	MPNST	285.099	52.9037	0	11.2136	3369.97	0	5.25697	0.979586	0	142.188	0	137.278	0	0	506.223	23.7248	-0.279553	-0.0635468	-0.833254	0.0906746	0.908471	-0.75684	-0.826064	-0.572909	-0.34901	0.0743261	-1.05879	0.235943	-0.704236	-0.397999	-0.0473597	0.850284
251477~161-R~NT7M443_RG-QT9UW0YN0	BLSC	69.446	0	0	0	3369.81	0	18.5032	67.7044	0	0	1.2493	1166.05	0	3.32373	4832.6	0	-0.828221	-1.09027	-0.833254	-0.86829	0.908457	-0.75684	-0.556274	0.612311	-0.34901	-1.07687	-0.856572	0.821212	-0.704236	0.94914	0.885236	-0.567589
616215~338-R~A31	COAD	63.683	1118.95	384.811	0	3358.81	1298.86	28122.7	13239.7	0	1353.01	3619.32	0	69.4093	0	0	0	-0.861633	0.717684	1.15989	-0.86829	0.907482	1.54374	1.16985	2.37038	-0.34901	0.59533	0.985351	-1.1166	0.473467	-0.397999	-2.62414	-0.567589
919269~233-R3~GN8K75	COADREAD	334.241	339133	526.597	393.205	3355.32	0	1503.33	0	0	1.25945e+06	8273.55	0	275.872	0	6235.5	0	-0.217496	2.18884	1.26464	1.42201	0.907173	-0.75684	0.474949	-0.801099	-0.34901	2.18046	1.19156	-1.1166	0.852505	-0.397999	0.990653	-0.567589
883227~348-R~AYKEF5FV5T25	SIC	60619.5	301693	4031.58	2205.69	3344	21693.7	390067	20698.8	21.4117	6562.77	22714.6	629.895	46457.6	0	5897.42	0	1.81728	2.15872	1.94533	2.08202	0.906165	2.4469	1.79389	2.51969	2.05665	0.961385	1.44348	0.652435	2.27061	-0.397999	0.967596	-0.567589
921179~137-R~FF3G24K74M043	LUSC	380.207	6.34199	3.18259	13.933	3328.82	7.9904	11.3138	2.1146	0	14.7764	0	426.1	0	0	820.995	30.1129	-0.167193	-0.576906	-0.354347	0.167705	0.90481	-0.0521782	-0.665401	-0.421467	-0.34901	-0.437165	-1.05879	0.545389	-0.704236	-0.397999	0.152357	0.951864
K24384~001-R~M26M132M244	PAAD	36931.7	2893.95	8919.46	14366.9	3327	11240.1	121330	16779	0	9952.84	34255	2128.91	75731.9	0	4046.16	17.7314	1.62329	0.962232	2.21105	2.79994	0.904647	2.23594	1.51677	2.44953	-0.34901	1.05795	1.54596	0.986286	2.40588	-0.397999	0.811777	0.72758
242566~281-R~HH0	PAAD	23482.1	16.1819	549.012	39.3329	3322.58	73225.1	729093	702.499	0	2617.53	7320.26	476.888	22126.1	0	18282.2	26.3474	1.44601	-0.357963	1.27857	0.548445	0.904251	2.83722	1.94232	1.38964	-0.34901	0.748279	1.16102	0.576219	2.06527	-0.397999	1.43559	0.894844
722911~139-R~HFNH28	COAD	370.946	4577.61	839.026	167.383	3301.59	17.6789	114425	4.71766	0	186576	7178.95	5.59664	201.755	0	3104.44	12.5742	-0.176821	1.08028	1.42031	1.09606	0.902362	0.182448	1.50286	-0.218482	-0.34901	1.73762	1.15616	-0.598949	0.766258	-0.397999	0.70221	0.585241
572183~171-R~FX3	LXSC	1754.89	174.234	8.94607	0	3290.27	2.91047	624.326	26.6806	0	0	0	34186.9	7.14016	0	2479.7	33.6077	0.430762	0.240033	-0.06443	-0.86829	0.901339	-0.319295	0.266634	0.308537	-0.34901	-1.07687	-1.05879	1.74794	-0.123787	-0.397999	0.609292	0.998917
391396~364-R~I18	OPHSC	349.846	2.42651	0.48607	0	3275.91	17.125	9.11293	0	0	0	1.93519	144.033	0.97214	0	934.766	2.44956	-0.199685	-0.773143	-0.700674	-0.86829	0.900036	0.172789	-0.712129	-0.801099	-0.34901	-1.07687	-0.790178	0.24903	-0.516239	-0.397999	0.205983	-0.0202754
854966~285-R~F35	OCSC	71.9359	2.98898	0	0	3275.54	0	0	0	10.5719	38.7944	0	987.35	0	0	211.204	48.684	-0.814623	-0.734004	-0.833254	-0.86829	0.900002	-0.75684	-1.26121	-0.801099	1.54528	-0.222608	-1.05879	0.775609	-0.704236	-0.397999	-0.40784	1.15875
968212~105-R~G3JUN0W07_RG-A68C71	PAAD	22467.5	29.6732	5.92612	25.2478	3207.48	891.025	10927.8	15109.1	0	13.0623	9776.3	1.18799	96.9064	0	1518.65	13.1954	1.42872	-0.20873	-0.185544	0.38383	0.893745	1.42293	0.945542	2.41451	-0.34901	-0.463839	1.23319	-0.901761	0.564733	-0.397999	0.406564	0.605018
445685~031-R~TNKQH0	COAD	1052.06	390.421	103.29	225.624	3207.34	26.8926	6079	100.913	0	31389.9	18604.8	1081.65	58.9004	0	18375.6	0	0.230603	0.446979	0.722073	1.20989	0.893732	0.311102	0.806385	0.744071	-0.34901	1.3243	1.39369	0.800613	0.428721	-0.397999	1.4377	-0.567589
429239~143-T~FJCVW6	SCLC	2431.05	2.9597	0	0	3190.2	4.66718	0	0	0	0	557.471	0	0	0	1049.9	0	0.558293	-0.735901	-0.833254	-0.86829	0.892136	-0.200245	-1.26121	-0.801099	-0.34901	-1.07687	0.519085	-1.1166	-0.704236	-0.397999	0.253986	-0.567589
466732~252-T~TB6TP2	SIC	4703.98	54340.6	60.7961	155.227	3189.68	0	25.9937	34.3277	0	846.351	16761.8	1.61937	38008.9	0	4377.74	0	0.816633	1.71732	0.546921	1.06734	0.892087	-0.75684	-0.479143	0.390049	-0.34901	0.486636	1.36767	-0.852384	2.21505	-0.397999	0.844352	-0.567589
886662~343-R~Q2W	UEC	33556.6	17.4433	0	0	3189.38	10.6088	62762.8	4830.36	0.630486	9.94907	186.044	17776.8	0	5.36231	2656.68	514.205	1.58577	-0.339721	-0.833254	-0.86829	0.892059	0.0298351	1.36035	2.03349	0.029199	-0.52187	0.246214	1.56851	-0.704236	1.30455	0.637799	2.19255
427551~204-R~NFT	LXSC	821.629	67.8881	0	0	3185.33	10.2254	283.898	0	12.7017	0	1.81278	214.037	0	13.2585	4506.62	3899.61	0.133926	-0.000385	-0.833254	-0.86829	0.89168	0.0190607	0.0800771	-0.801099	1.67597	-1.07687	-0.800804	0.3571	-0.704236	2.04704	0.856352	3.08731
695427~040-R~TVAJW7	COAD	6682.9	634.185	2226.12	59.168	3179.84	12.3474	43966.4	3.84022	10.8769	75892.3	33435.2	3.27725	86270.5	0	22899.2	0	0.954077	0.571646	1.74663	0.701712	0.891166	0.0746146	1.27588	-0.274151	1.5654	1.52902	1.53991	-0.717829	2.44195	-0.397999	1.52874	-0.567589
524724~177-R~QQEM174	PAAD	2781.68	262760	749.694	92.3173	3147.87	10698.1	147504	103.384	0	2991.27	22198	0	12741.8	0	647.278	0	0.611021	2.12314	1.38267	0.869883	0.888155	2.22008	1.56312	0.752076	-0.34901	0.779219	1.43774	-1.1166	1.91251	-0.397999	0.0541443	-0.567589
145666~245-R~AJGG95	LUAD	12239.7	13.2518	16.2542	54.9706	3141.77	8.12269	6905.04	0	0	1147.68	29.9214	11253.3	2.05323	0	7563.97	433.087	1.19095	-0.40611	0.11994	0.674002	0.887577	-0.0474911	0.836616	-0.801099	-0.34901	0.557192	-0.202785	1.44306	-0.395244	-0.397999	1.07054	2.11683
482815~354-R1~A71J05_RG-N4N	PAAD	22443.7	1853.43	1208.93	162.896	3140.52	756.855	74758.1	93.2124	0	1420.82	17074.7	9662.15	14638.6	0	21680.2	11.6993	1.42831	0.847541	1.54242	1.08571	0.887459	1.37063	1.40185	0.717816	-0.34901	0.606663	1.37228	1.40123	1.95093	-0.397999	1.50611	0.555793
485368~065-R3~UHUP97TT3	PAAD	5720.76	554.226	22.2677	13.0956	3134.02	9272.17	120364	21490.8	0	0	0	61367.2	0	0	5866.41	280.181	0.89323	0.537001	0.220013	0.145591	0.886841	2.17419	1.51487	2.53223	-0.34901	-1.07687	-1.05879	1.90846	-0.704236	-0.397999	0.965416	1.92489
974816~308-R~GNE	COAD	2038.15	3641.09	593.789	917.16	3119.57	0	1381.25	0.995728	0	154195	28000.8	116.336	23.037	0	6465.94	0	0.489313	1.02135	1.30476	1.74601	0.885465	-0.75684	0.454863	-0.570196	-0.34901	1.69342	1.49567	0.190882	0.175955	-0.397999	1.00566	-0.567589
974816~308-R~GNFF10	COAD	9503.98	71.0175	1025.26	289.127	3107.36	1.17312	48.3148	7.47616	0	297532	39664.6	113.557	92.3622	0	7137.01	0	1.09193	0.0110552	1.48732	1.30455	0.884295	-0.507799	-0.336137	-0.0869256	-0.34901	1.84585	1.58253	0.184305	0.551577	-0.397999	1.04651	-0.567589
919269~233-R4~GN7G35	COADREAD	155.983	239490	1396.9	0	3106.33	35.0762	2009.63	5.51066	0	1.012e+06	8394.86	61.6827	255.912	0	9143.93	3.21642	-0.514523	2.09926	1.59076	-0.86829	0.884196	0.393651	0.543792	-0.175081	-0.34901	2.12973	1.19519	0.0188504	0.831792	-0.397999	1.149	0.0684532
176358~292-R~KYJ	SOC	54710.5	7.82706	0.787192	0	3096.78	0.741333	1835.8	32.8873	0.793901	8.59054	7.11941	279286	0.778996	0	10165.5	67.0787	1.77713	-0.529471	-0.638922	-0.86829	0.883279	-0.578874	0.522334	0.376139	0.103092	-0.552591	-0.536358	2.32426	-0.544771	-0.397999	1.19281	1.29797
295223~140-R~CS7G71	HNSC	344.366	129.983	4.6394	1.70091	3093.11	44.9038	0.663334	3.31594	0	9.28587	0	4.41818	1.3346	0	930.484	0	-0.205847	0.165083	-0.254329	-0.487552	0.882926	0.470951	-1.14047	-0.312461	-0.34901	-0.53636	-1.05879	-0.652949	-0.469533	-0.397999	0.204086	-0.567589
576588~073-R~CVKF53J41	LUSC	19.9696	460.415	0	0	3091.37	17.4722	55.2858	15.6578	0	9.27535	0	7.16931	2.33306	0	735.151	0	-1.30262	0.489343	-0.833254	-0.86829	0.882758	0.178877	-0.304761	0.138836	-0.34901	-0.536597	-1.05879	-0.540277	-0.370969	-0.397999	0.106729	-0.567589
765638~272-R~AG3AX5	LUSC	582.313	11.8818	0	0	3088.27	15.8974	387.365	1380.96	0	2.64067	163.701	2741.16	1.32039	0.365887	1430.61	0	-0.00066	-0.432136	-0.833254	-0.86829	0.882459	0.150286	0.153598	1.61526	-0.34901	-0.777213	0.21448	1.05562	-0.471223	-0.111107	0.381877	-0.567589
421681~087-R~E4HA51C89E93H13	COAD	83.1798	10796.6	557.07	0	3083.43	12.1909	67.9261	0	0	608410	5985.67	0	325.98	0	16078.7	0	-0.758493	1.3012	1.28344	-0.86829	0.881992	0.0708309	-0.256685	-0.801099	-0.34901	2.01173	1.11082	-1.1166	0.898552	-0.397999	1.38246	-0.567589
439515~179-R2~GFTT13U60	PAAD	8058.79	2571.15	0	0.801979	3072.09	6558.01	97676.5	263.12	0	0	4672.24	19763.3	2.74558	57.4104	7034.66	1161.28	1.02736	0.931788	-0.833254	-0.642632	0.880894	2.06308	1.46531	1.06228	-0.34901	-1.07687	1.04903	1.59757	-0.338668	3.34451	1.04053	2.55216
521955~158-R4~FY8FC5	PAAD	383.638	12.0635	182.58	201.638	3054.12	1383.21	36285.1	65.7918	0	16549.5	3109.51	6517.13	2461.43	0	946.533	0	-0.163685	-0.428528	0.911327	1.16702	0.879146	1.56391	1.23032	0.602877	-0.34901	1.17586	0.947489	1.29319	1.45746	-0.397999	0.211153	-0.567589
217524~143-R4~M439QN0JV7	PAAD	101235	136489	7991.53	9389.44	3050.74	287344	2.2173e+06	277615	0	1910.23	48785.6	2534.57	20.9299	0	4472.22	0	2.01805	1.95447	2.17429	2.63696	0.878816	3.27588	2.20627	3.38719	-0.34901	0.675261	1.63416	1.03412	0.150559	-0.397999	0.853183	-0.567589
638129~119-R~CP8GL4	SCLC	1147.68	0	0	4.44556	3044.66	5.34116	143.168	289.816	0	7.57959	0	139.512	0	1.62725	828.169	7.89046	0.26463	-1.09027	-0.833254	-0.218852	0.878222	-0.164189	-0.081565	1.09446	-0.34901	-0.578423	-1.05879	0.240341	-0.704236	0.490764	0.155953	0.398187
152527~244-T~KNXE78	LUSC	50.8162	101.961	0	0.295006	3039.11	0	2.01961	0	0	27.6289	2.00866	45.4973	0	0	1062.86	0	-0.948465	0.103097	-0.833254	-0.769228	0.877678	-0.75684	-0.998958	-0.801099	-0.34901	-0.298975	-0.784011	-0.0631078	-0.704236	-0.397999	0.259055	-0.567589
814844~326-R~Q0CQC1_RG-P62	COAD	250.15	20681.2	186.246	547.39	3038.3	2.89046	1414.21	4.11574	0	151434	15944.4	9.38832	42.2103	0	10436.2	0	-0.330558	1.46857	0.917944	1.54851	0.877598	-0.320941	0.460456	-0.255652	-0.34901	1.68923	1.3552	-0.474342	0.338309	-0.397999	1.20368	-0.567589
277826~050-R~K2KA76	MACR	3261.61	18095.5	626.044	274.91	3035.41	8.11422	63.3089	24.2179	334.836	902207	24460.2	2.96606	359.51	0	4074.34	11.9064	0.673311	1.43417	1.32244	1.28529	0.877315	-0.0477893	-0.273138	0.277402	4.15088	2.1031	1.46195	-0.738556	0.925576	-0.397999	0.814647	0.562942
512359~319-R~AT9	MCC	3384.54	0	0	0	3030.89	27.9305	2.09248	51.5868	0	0	0	0	0	24.3441	768.77	0	0.687791	-1.09027	-0.833254	-0.86829	0.876871	0.322824	-0.9933	0.522976	-0.34901	-1.07687	-1.05879	-1.1166	-0.704236	2.57627	0.125203	-0.567589
871537~170-R~T32TQ5UO4	OPHSC	40.5876	383.132	0	6.58252	3018.03	21.6209	0	12.1185	0	228.665	0	9215.02	2.44091	0	570.819	12.1391	-1.03455	0.442139	-0.833254	-0.0919969	0.875604	0.243886	-1.26121	0.0590221	-0.34901	0.18389	-1.05879	1.38823	-0.362153	-0.397999	0.00222905	0.57084
919269~233-R3~GPX	COADREAD	491.784	211814	622.704	401.657	3003.25	0	1895.66	3.98541	0	1.37576e+06	7383.54	0	148.115	0	8645.95	0	-0.0666864	2.06764	1.32065	1.43014	0.87414	-0.75684	0.529944	-0.264275	-0.34901	2.20094	1.16317	-1.1166	0.681194	-0.397999	1.12584	-0.567589
359531~246-R~TA9UA1VC4_RG-E70	OCSC	207.877	4.31017	0	0	2992.77	0	0	0	0	4.3174	0	0	0	0	1371.32	0	-0.402711	-0.660334	-0.833254	-0.86829	0.873099	-0.75684	-1.26121	-0.801099	-0.34901	-0.689365	-1.05879	-1.1166	-0.704236	-0.397999	0.364377	-0.567589
958279~163-R~WFY	PAAD	33540.1	524.194	3837.49	1374.89	2992.54	10610.3	97950.1	347.563	0	1277.41	20162.3	6161.83	22270.1	0	11311.1	0	1.58558	0.522682	1.92882	1.901	0.873077	2.21744	1.46597	1.15498	-0.34901	0.582007	1.41374	1.27781	2.06707	-0.397999	1.23698	-0.567589
485176~168-R4~WUQ	PAAD	41132	408198	1358.99	2041.55	2992.28	79980.1	974725	469407	0	137.796	53922.1	3742.91	0	2.54782	1124.79	9.44902	1.66546	2.23657	1.58155	2.0524	0.873051	2.86554	2.01123	3.5627	-0.34901	0.0671007	1.65914	1.14106	-0.704236	0.767157	0.282461	0.469583
864244~320-R~K2V	LUSC	65.6466	4.37459	0	10.7841	2992.02	3.45068	13.2297	0	0	34.9257	5.15325	45.1457	0	0	866.629	0	-0.849926	-0.657229	-0.833254	0.0769565	0.873025	-0.277776	-0.631084	-0.801099	-0.34901	-0.246325	-0.605527	-0.0651906	-0.704236	-0.397999	0.174709	-0.567589
391396~364-R~I18NA5E16	OPHSC	362.582	11.2908	0	0	2990.6	10.5957	22.439	3.47375	0	79.1041	6.05894	201.355	5.24666	0	371.571	0	-0.185725	-0.444228	-0.833254	-0.86829	0.872883	0.0294734	-0.512652	-0.30046	-0.34901	-0.0603697	-0.571273	0.340421	-0.19708	-0.397999	-0.174989	-0.567589
941728~121-R~NVCJW0KU0	LUAD	23141.2	5.74355	0.95262	2.04307	2989.02	0.298645	2.57063	0	0	0.640483	30.7219	10567.9	0	0	420.222	398.105	1.44029	-0.5988	-0.609294	-0.441846	0.872725	-0.672992	-0.959182	-0.801099	-0.34901	-0.962079	-0.196409	1.42582	-0.704236	-0.397999	-0.124217	2.07969
454973~116-R4~NUCP36W66A71	PAAD	8362.5	8806.82	1188.73	894.113	2983.57	27526	215477	47.287	0	757.866	2906.2	26248.9	3.22128	0	10433.5	1.6293	1.04184	1.24875	1.53679	1.73626	0.872182	2.5233	1.65306	0.494471	-0.34901	0.46106	0.930626	1.67544	-0.30557	-0.397999	1.20357	-0.140293
899872~116-R~G9YY38_RG-KK0P82PY0	OCSC	3396.46	31.6514	0	0	2975.11	0	78.6574	0	0	37.4947	0	54.8951	0	0	695.064	5941.12	0.689166	-0.192637	-0.833254	-0.86829	0.871336	-0.75684	-0.222346	-0.801099	-0.34901	-0.230308	-1.05879	-0.0125972	-0.704236	-0.397999	0.083566	3.27337
195496~121-R~NUG	MACR	9679.07	560934	2359.72	377.61	2972.26	1.10399	394.814	1.1657	13.0095	193913	42467.5	3.47814	122788	0	10685.5	0	1.09907	2.31842	1.76613	1.40655	0.87105	-0.518171	0.158106	-0.542884	1.69316	1.74657	1.59957	-0.705235	2.53966	-0.397999	1.21344	-0.567589
421681~087-R~E4JG25	COAD	98.4081	16725.5	419.035	449.012	2956.37	10.1818	517.696	4.03964	0	1.03975e+06	13366.2	2.68276	870.966	0	7774.55	0	-0.693397	1.4139	1.18834	1.47275	0.869453	0.0178125	0.222268	-0.26066	-0.34901	2.136	1.3112	-0.758891	1.17008	-0.397999	1.0819	-0.567589
444589~340-R~HCA	PAAD	9075.98	1150.41	1239.88	392.835	2952.38	7787.92	112617	0	0	51.5726	15267.2	30013.1	1951.7	44.8311	9505.43	242.327	1.07389	0.724817	1.55088	1.42165	0.869051	2.11822	1.49908	-0.801099	-0.34901	-0.158031	1.34437	1.71221	1.39326	3.12136	1.16504	1.86098
362531~283-R~G7P	COAD	274.853	21372	1695.54	311.996	2947.44	54.7072	56452.7	5.97363	0	850888	20660.9	2.47981	167.701	0.275384	6227.84	0	-0.29383	1.47703	1.65556	1.33362	0.868552	0.533057	1.3352	-0.152126	-0.34901	2.08952	1.41984	-0.774445	0.715357	-0.174186	0.990144	-0.567589
784911~089-T~P69M48M306EN9	COAD	49.1475	1575.58	233.889	454.886	2926.89	20.5279	44774.2	1.46724	0	365318	16897.7	3.51014	162.876	0	2626.51	1.79688	-0.961279	0.805744	0.993814	1.47772	0.866466	0.227996	1.2802	-0.499324	-0.34901	1.89344	1.36968	-0.703281	0.707324	-0.397999	0.633076	-0.112983
145919~334-R~Q1QJ26	COAD	995.281	31.6505	114.904	235.617	2925.27	19.1738	111.855	1.86136	0	32621.4	10421.1	185.65	22.5086	4.83832	7292.03	18.8825	0.208906	-0.192644	0.75741	1.22642	0.866302	0.207151	-0.139676	-0.449804	-0.34901	1.33322	1.24912	0.318252	0.169802	1.22547	1.05539	0.753941
K28037~099-T~K0EF36	COAD	17969.9	808.132	913.049	329.623	2916.85	15.1483	15903.5	9.20936	0	348.348	15871.8	2632.4	209.708	0	7638.45	0.581997	1.34128	0.633974	1.44857	1.35461	0.865443	0.135736	1.03458	-0.0247571	-0.34901	0.281161	1.35406	1.04451	0.776908	-0.397999	1.07459	-0.364845
K21392~128-T~KUJ	PAAD	1270.6	7330.26	3.13234	18.127	2896.94	10875.6	143031	762.862	0	3.12006	464.645	16202.2	0	0	8270.08	346.083	0.304429	1.2015	-0.358392	0.262557	0.863402	2.22536	1.55582	1.41715	-0.34901	-0.748527	0.473738	1.54306	-0.704236	-0.397999	1.10745	2.01796
276233~004-R~QV0CT5	COAD	101.155	11119.3	1672.99	118.274	2859.17	2.64765	17875.1	8.47762	0	102191	10531.4	6.75671	319.216	0	2132.99	0	-0.682725	1.30878	1.65108	0.963925	0.859492	-0.341619	1.06231	-0.0496086	-0.34901	1.59802	1.25175	-0.554498	0.892766	-0.397999	0.547014	-0.567589
958279~163-R~WJYQK9	PAAD	104163	123.248	8771.73	1648.75	2857.71	34112.3	303726	4563.25	0	387.63	92206.9	12.9123	21289.2	0	13361	0	2.02921	0.151491	2.20546	1.97056	0.859339	2.59213	1.73452	2.01449	-0.34901	0.305872	1.79297	-0.394194	2.0546	-0.397999	1.30587	-0.567589
377384~186-R~GFTPC2Q09	PAAD	5950.55	14.6167	0	21.5675	2845.71	440.579	5151.46	16.7108	0	0	0	12416.4	278.038	0	1124.49	0	0.908644	-0.382559	-0.833254	0.325941	0.858085	1.19732	0.767103	0.159318	-0.34901	-1.07687	-1.05879	1.47004	0.854662	-0.397999	0.282352	-0.567589
659161~295-R~AL-NUN_AL-J62_AL-M242	CEAS	2749.84	419.67	0	1.61985	2844.68	0	32.7968	14397.6	0	0	5.50157	7211.02	0	5.2289	848.712	437.004	0.606515	0.465536	-0.833254	-0.499229	0.857978	-0.75684	-0.425806	2.39839	-0.34901	-1.07687	-0.591791	1.32095	-0.704236	1.28505	0.166077	2.1208
958667~338-R~CEEWH7YN1	COAD	2978.04	46950.9	793.497	142.732	2843.18	34.7003	322.917	0	0	916465	10963.5	0	5445.1	0	9685.25	11.2123	0.637714	1.67968	1.40166	1.0354	0.85782	0.39029	0.110536	-0.801099	-0.34901	2.10674	1.26177	-1.1166	1.67719	-0.397999	1.17279	0.538507
839793~233-R4~JXTJP2KJ7	PAAD	55557.2	602.73	1826.83	1847.07	2832.27	55529.8	659520	0	0	4586.56	15085.2	3475.64	210324	0	686.419	0	1.78314	0.558568	1.6805	2.01406	0.856675	2.74847	1.91853	-0.801099	-0.34901	0.878314	1.34138	1.12073	2.68864	-0.397999	0.078396	-0.567589
445649~340-R~AXJA06_AL-F20P72_AL-T27	UEC	4509.23	7.10772	2.03034	4.35305	2823.14	139.954	25.1735	5.07715	0	14.7231	471.358	11071.8	0	22.9347	2450.41	19.5295	0.800083	-0.55136	-0.4622	-0.225417	0.855713	0.83092	-0.486465	-0.198106	-0.34901	-0.43795	0.477309	1.4386	-0.704236	2.52363	0.604377	0.768094
253994~281-T~E85M209EE3F36A35	COADREAD	1820.41	18955.7	3730.88	844.093	2820.92	0	62.3538	0.742319	0	2.29713e+06	21288.1	0	727.927	0	18520.7	0	0.445105	1.44613	1.91939	1.71423	0.855479	-0.75684	-0.276689	-0.615571	-0.34901	2.31983	1.4273	-1.1166	1.12048	-0.397999	1.44095	-0.567589
561559~040-R~TUWVN0	PAAD	12731.5	55265	2450.5	93.0217	2820.9	64395	708362	1946.93	0	47.6688	25075.8	407.33	1445.3	0	5317.3	0	1.20638	1.72166	1.77876	0.872765	0.855476	2.79599	1.93548	1.72996	-0.34901	-0.175924	1.46815	0.533057	1.31015	-0.397999	0.924768	-0.567589
777334~354-R3~Q8NUV0XT0	PAAD	34887.6	22503.7	4747.71	2683.75	2818.51	2850.34	247559	1967.67	0	9039.95	17915.8	73840	29456.3	0	15255.5	196.852	1.601	1.49031	2.00004	2.15716	0.855224	1.79579	1.686	1.7335	-0.34901	1.03564	1.38428	1.95923	2.14449	-0.397999	1.36072	1.76953
572918~348-R~CJGQS3_RG-VD7Y20A15M882E56	COAD	217.39	18616	1227.41	271.054	2796.44	50.5001	11721.6	18.6274	0	611232	18539.5	146.308	918.051	13.7275	7190.17	0	-0.385276	1.44148	1.5475	1.2799	0.852881	0.507861	0.962179	0.193654	-0.34901	2.0128	1.39281	0.253301	1.18463	2.07682	1.04957	-0.567589
618468~307-R~PTUFX3	LUSC	61.8896	10.642	9.93278	0	2793.28	0	12.9471	0.667303	0	0	0	52.9868	0	0	464.055	0	-0.872642	-0.458195	-0.0327729	-0.86829	0.852545	-0.75684	-0.635845	-0.630277	-0.34901	-1.07687	-1.05879	-0.022129	-0.704236	-0.397999	-0.0832647	-0.567589
972917~350-R~GUKK75	ARMS	0	10.4318	0	0	2791.61	0	17.5103	0	0	0	0	0	0	0	179.28	0	-2.49395	-0.462887	-0.833254	-0.86829	0.852367	-0.75684	-0.568673	-0.801099	-0.34901	-1.07687	-1.05879	-1.1166	-0.704236	-0.397999	-0.475285	-0.567589
282377~053-R~UXVCV0	COAD	2455.44	203095	2286.51	1654.32	2785.1	17192.7	1.15065e+06	177188	0	87274	37589.7	41.3007	180273	0	1107.12	259.159	0.562201	2.05681	1.75559	1.97185	0.851671	2.37229	2.0506	3.23715	-0.34901	1.56143	1.56913	-0.0890629	2.64596	-0.397999	0.275917	1.89054
982778~135-R~XCTKP1Q27	PAAD	29049.8	5.5105	478.831	0	2784.65	11767.3	106659	581.864	0.508579	314.848	505.128	2556.96	3196.31	0	7805.82	0	1.52931	-0.607857	1.23288	-0.86829	0.851623	2.25064	1.48618	1.32678	-0.0309192	0.257784	0.494535	1.03653	1.52976	-0.397999	1.08356	-0.567589
576588~073-R~CVJG04	LUSC	4.45597	334.96	0	1.75401	2763.08	31.5383	2.45197	14.0343	0	0.609632	0	156.294	0	0	1521.79	0	-1.8297	0.407635	-0.833254	-0.480091	0.849305	0.360533	-0.967203	0.104571	-0.34901	-0.966482	-1.05879	0.271299	-0.704236	-0.397999	0.407418	-0.567589
284588~233-R~YNET43	LUSC	1951.66	7.96536	6.41051	0	2758.77	0	0	0	0	0	11.2754	353.767	0	0	11279.3	273.152	0.472345	-0.525467	-0.162919	-0.86829	0.84884	-0.75684	-1.26121	-0.801099	-0.34901	-1.07687	-0.433246	0.494474	-0.704236	-0.397999	1.23582	1.9137
871537~170-R~T31TN5UN9	OPHSC	31.8928	9.04481	3.84879	3.5381	2754.87	14.475	3.47318	16.7909	0	1.29916	0	562.591	0	0	1119.26	2.59224	-1.12638	-0.496192	-0.304881	-0.288705	0.848419	0.122072	-0.905703	0.160826	-0.34901	-0.8838	-1.05879	0.621481	-0.704236	-0.397999	0.280424	-0.00236068
512744~197-R~T59TN0UC2	BLCA	10273	14989.6	3.86044	12.6498	2743.65	9225.54	52186.4	228.743	0	145.269	19.257	11.8399	3.12544	8.18784	9465.15	334799	1.12238	1.38569	-0.304079	0.133276	0.847203	2.17257	1.31656	1.01568	-0.34901	0.0792634	-0.308292	-0.416205	-0.311927	1.64268	1.16328	5.05531
546332~049-T~PACCQ5	COAD	276.076	59.1476	232.859	495.398	2742.56	5.45326	119.061	0.972113	9.63774	90286.3	35974.7	3.88845	52.7342	0	10372.1	0	-0.292098	-0.0353233	0.992342	1.51034	0.847084	-0.158567	-0.124988	-0.574173	1.48016	1.5693	1.55818	-0.68118	0.398648	-0.397999	1.20113	-0.567589
K98449~230-R~M229	ASTR	84.1189	4.71031	0	0	2737.06	0	0	0	0	67.6491	1.55686	6.30622	0	0	31.742	0	-0.75415	-0.641627	-0.833254	-0.86829	0.846486	-0.75684	-1.26121	-0.801099	-0.34901	-0.0961564	-0.824601	-0.570916	-0.704236	-0.397999	-1.18096	-0.567589
825966~067-R~U7CP02	COAD	15658.2	341469	4449.12	1763.51	2716.89	64.3987	328920	78077.5	0	1439.9	42693.6	0.533728	23104.9	0	407.03	120.809	1.28737	2.19061	1.9783	1.99633	0.844282	0.584521	1.75343	2.96331	-0.34901	0.609754	1.60089	-0.999247	2.07726	-0.397999	-0.13738	1.55513
114348~004-R~ATHY22	READ	846.001	1678.54	448.743	227.978	2715.93	46.1713	68605.9	11.845	0	192124	17515.1	0.991487	7913.99	0	11489	19.8507	0.145356	0.822034	1.21121	1.21385	0.844176	0.47969	1.38147	0.0519824	-0.34901	1.74442	1.37864	-0.927582	1.78069	-0.397999	1.24344	0.774956
445649~340-R~AXNA18	UEC	1898.92	22.6939	0	4.16942	2709.44	54.6771	4534.64	51.9268	0	0	220.293	18334.4	0	0	1754.61	11.6512	0.461626	-0.275211	-0.833254	-0.238793	0.843464	0.532884	0.736845	0.525129	-0.34901	-1.07687	0.288158	1.57698	-0.704236	-0.397999	0.466272	0.554115
226611~082-R~XF7VA2	HNSC	636.52	383.004	11.6924	1.37421	2701.68	29.332	344.021	0	14.5917	1659.65	10.7061	4880.82	4.91894	0	1211.63	0	0.0341278	0.442053	0.017173	-0.536955	0.842609	0.338004	0.125515	-0.801099	1.77594	0.64267	-0.445093	1.21388	-0.211998	-0.397999	0.313199	-0.567589
145919~334-R~Q1TP65	COAD	151.482	69.9312	213.359	402.224	2699.63	56.5176	956.629	0	0	76525.6	7707.84	69.046	462.403	4.44931	9301.67	0	-0.525912	0.00714149	0.963203	1.43068	0.842384	0.543319	0.367771	-0.801099	-0.34901	1.53095	1.17389	0.049326	0.995081	1.16203	1.15608	-0.567589
351241~312-R~K5PJ19_RG-PR8TP7	CESE	7356.48	341.381	0	0	2690.99	127.689	52.8791	0	0	0	170.009	10020.7	94.5295	0	1364.21	0	0.991666	0.41251	-0.833254	-0.86829	0.841428	0.801711	-0.315131	-0.801099	-0.34901	-1.07687	0.223854	1.41123	0.557929	-0.397999	0.362228	-0.567589
784911~089-T~P69M48M309	COAD	96.9983	80.4748	468.969	582.663	2689.54	46.3402	102500	0	0	958382	21305.8	2.91156	372.062	0	4962.93	0	-0.698989	0.0428275	1.22593	1.5724	0.841267	0.480837	1.47675	-0.801099	-0.34901	2.11711	1.42751	-0.742353	0.93505	-0.397999	0.896243	-0.567589
722911~139-R~HFNH35HP8	COAD	609.348	6968.58	1187.56	109.743	2687.28	32.4059	190977	0.591154	0	560609	6021.58	4.20052	454.786	0	1799.98	0	0.0170758	1.18847	1.53646	0.93549	0.841017	0.368976	1.62442	-0.645898	-0.34901	1.99276	1.11231	-0.664199	0.990493	-0.397999	0.476826	-0.567589
K12877~001-R~CK4M894	LUAD	2946.95	41.9488	0	0	2686.76	686.648	59568.2	0	0	0	0	1934.46	0	78.3176	1616.64	0	0.633607	-0.122049	-0.833254	-0.86829	0.840959	1.33944	1.34795	-0.801099	-0.34901	-1.07687	-1.05879	0.960017	-0.704236	3.62603	0.432413	-0.567589
967599~140-R~PPHM793EG6	UCCC	2725.58	0	0	0	2686.63	16.8039	5.69771	0	0	0	0	253055	0	0	1038.51	0	0.603046	-1.09027	-0.833254	-0.86829	0.840944	0.167053	-0.809911	-0.801099	-0.34901	-1.07687	-1.05879	2.2972	-0.704236	-0.397999	0.249477	-0.567589
624824~186-R~GFKPC6	COAD	3535.29	213437	2839.63	360.375	2682.44	3273.97	193727	37.8556	0	886.196	18894.5	898.266	27333	0	9120.95	9.63543	0.704846	2.0696	1.82806	1.38869	0.84048	1.84023	1.62781	0.421856	-0.34901	0.497292	1.39754	0.74969	2.12378	-0.397999	1.14796	0.477399
777334~354-R3~Q8NUU8	PAAD	28841.8	5834.9	15090.6	7923.88	2679.54	1326.03	181283	171.198	0	3356.18	17902.1	40228	60872.3	0	21126.6	53.9924	1.5265	1.14276	2.38702	2.57194	0.840158	1.55038	1.61206	0.919342	-0.34901	0.805904	1.38409	1.79259	2.34542	-0.397999	1.49541	1.20362
147771~066-R1~K8U	COAD	1880	42659.7	231.206	11.9759	2667.53	8.05413	129.113	2.8762	0	12226.6	9107.86	21.8811	1622.89	0	57.9793	0	0.457709	1.655	0.989968	0.113875	0.83882	-0.0499115	-0.105907	-0.348369	-0.34901	1.10566	1.21552	-0.257674	1.34221	-0.397999	-0.937498	-0.567589
281475~159-R~QA3F15HN7	BLCA	49413.3	216.848	0	0	2659.76	26.8907	75.2213	9.85533	8.91503	105.851	3.56841	2828.21	2.70702	0	7466.95	1723.28	1.73727	0.296084	-0.833254	-0.86829	0.83795	0.31108	-0.23281	-0.00425615	1.42573	0.0064426	-0.679819	1.06419	-0.341532	-0.397999	1.0652	2.72649
991263~137-R2~V8X	COAD	919.941	20.8841	317.149	429.72	2658.01	0	120.682	1.09935	4.4219	474518	4420.93	297.271	26.5231	0	14740.9	13.3887	0.178122	-0.295672	1.09536	1.45596	0.837754	-0.75684	-0.121806	-0.553281	0.958764	1.95409	1.03525	0.446878	0.213446	-0.397999	1.34653	0.610997
439515~179-R2~GFT	PAAD	6833.74	1076.75	0	7.2764	2638.4	4726.67	54262.1	27.4315	0	17.1562	2335.04	12469.8	0	71.8299	4808.13	334.101	0.962813	0.707793	-0.833254	-0.0584433	0.835547	1.95803	1.32581	0.317481	-0.34901	-0.404584	0.876061	1.47122	-0.704236	3.54752	0.883137	2.00243
217524~143-R4~M441JE5	PAAD	64035.8	63166.9	4501.51	3936.45	2636.39	171994	1.26235e+06	82405.4	0	1136.95	43061.1	1205.5	0.754424	0	2748.69	0	1.83875	1.75608	1.98222	2.30391	0.83532	3.11121	2.07259	2.98133	-0.34901	0.555017	1.60303	0.830333	-0.548621	-0.397999	0.651878	-0.567589
528666~305-R~CAKW48YU2	UEC	13676.1	9.12689	5.24262	0	2630.56	4.93689	390.736	1.30434	0	14.3129	152.726	94464	0	3.76209	2912.63	1.32936	1.23439	-0.494097	-0.220317	-0.86829	0.83466	-0.185326	0.155649	-0.522149	-0.34901	-0.44408	0.197276	2.02682	-0.704236	1.03799	0.675835	-0.19383
491133~110-R~G7E	COAD	2155.75	22258.2	1543.91	802.47	2630.44	75.8976	80542.8	18.6141	0	2.02148e+06	11570.2	23.6477	588.022	0	27143.2	0	0.511264	1.48749	1.62422	1.69488	0.834647	0.636492	1.41954	0.193428	-0.34901	2.29018	1.27521	-0.237267	1.06148	-0.397999	1.59907	-0.567589
482815~354-R2~A8QQH5U07	PAAD	8876.56	234.839	211.74	0	2628.4	1026.94	28931.6	0	0	54.4805	2446.67	518.845	8.92574	0	8978.29	0	1.06519	0.316519	0.960666	-0.86829	0.834416	1.46843	1.17657	-0.801099	-0.34901	-0.145546	0.887706	0.59931	-0.0688865	-0.397999	1.14144	-0.567589
381576~328-R~J30M844	PAAD	93068.3	763.53	3715.41	3145.59	2628.03	81130.7	636714	697.433	0	11475	8422.58	48473	43773.8	10.3803	20569.5	0	1.98512	0.619374	1.918	2.21799	0.834374	2.87012	1.91017	1.38722	-0.34901	1.09095	1.19601	1.84374	2.25414	1.83958	1.48435	-0.567589
949359~179-T~F2FN08	COAD	774.652	126544	1461.74	184.098	2625.41	0	8176.72	365.07	5.0892	398976	12499.9	14.1037	1157.68	0	6740.62	0	0.110906	1.93499	1.60593	1.13233	0.834077	-0.75684	0.876725	1.17136	1.04856	1.91388	1.29449	-0.371648	1.24877	-0.397999	1.02287	-0.567589
436779~168-T~NW2EC8F73HF1	LUSC	3823.61	123.694	5.3031	1.73352	2620.11	5.54864	877.553	1.75935	0	2.92526	116.597	451.373	0	0	4633.65	467.319	0.73553	0.152414	-0.21709	-0.482953	0.833475	-0.153859	0.347319	-0.461935	-0.34901	-0.759759	0.130444	0.561164	-0.704236	-0.397999	0.867848	2.15038
591375~129-R~FA4A19C97F42	LUAS	281.952	102.19	0	0.548097	2613.4	0.871986	0	8.28908	0	52.3581	0	207.566	0	0	3720.21	20.6646	-0.283882	0.103669	-0.833254	-0.700824	0.832711	-0.55566	-1.26121	-0.056323	-0.34901	-0.154592	-1.05879	0.348715	-0.704236	-0.397999	0.777041	0.791881
586459~114-R~FWH	UEC	2109.78	10.589	0	0	2609.45	0	16490.4	0.621639	0	0	22.5272	22331.3	13.1501	0	801.357	3.79535	0.502829	-0.45937	-0.833254	-0.86829	0.83226	-0.75684	1.04318	-0.639557	-0.34901	-1.07687	-0.27096	1.63109	0.0292724	-0.397999	0.142355	0.125322
868679~213-R~YCJWV9G77	PAAD	43247.5	333.28	19445.1	4663.3	2603.27	7171.2	216904	73.3838	0	5385.62	30447	452.358	72738.9	0	43967.3	0	1.68509	0.406344	2.47186	2.36882	0.831554	2.09176	1.65463	0.638851	-0.34901	0.91555	1.51656	0.56176	2.39472	-0.397999	1.79859	-0.567589
653999~131-R~HEADF5FD6	LUAD	2389.17	0	0	0	2599.06	0	0	0	0	0	70.8455	2249.88	0	0	5401.44	24885.2	0.551494	-1.09027	-0.833254	-0.86829	0.831071	-0.75684	-1.26121	-0.801099	-0.34901	-1.07687	0.0075255	1.00144	-0.704236	-0.397999	0.931261	3.90643
638129~119-R~CP5Y41	SCLC	1821.05	2.68253	0	0	2592.39	0	10.3767	127.427	0	5.36465	0	146.95	1.34934	0	969.472	0	0.445242	-0.754588	-0.833254	-0.86829	0.830306	-0.75684	-0.684185	0.82134	-0.34901	-0.647675	-1.05879	0.254495	-0.46779	-0.397999	0.221048	-0.567589
839793~233-R4~JXT	PAAD	60416.2	391.432	1513.83	2025.97	2587	44188.3	650039	4.47263	0	3238.97	16064.6	5842.23	164596	0	1625.02	12.3916	1.81597	0.447644	1.61764	2.04947	0.829685	2.67517	1.91509	-0.233117	-0.34901	0.797663	1.35707	1.2632	2.62078	-0.397999	0.434551	0.579255
658696~237-R~JYU	COAD	4756.3	621.394	604.192	611.515	2573.09	10.6279	336.877	0	0	69266.4	19368.4	31.6283	10.3248	0	16452.4	0	0.820962	0.566408	1.31057	1.59089	0.828079	0.0303636	0.120549	-0.801099	-0.34901	1.50784	1.40372	-0.160301	-0.0323822	-0.397999	1.39197	-0.567589
289738~340-R~NCX	MACR	2624.63	803324	986	104.799	2568.47	32974.8	534761	26479.6	0	197929	20149.1	0	452.863	0	1628.63	0	0.588277	2.4109	1.47427	0.917987	0.827544	2.58125	1.86876	2.60198	-0.34901	1.75132	1.41358	-1.1166	0.989322	-0.397999	0.435468	-0.567589
186413~043-R~UQ6QC6	COAD	354.898	76186.8	880.628	93.687	2561.83	111.01	30630.6	237.757	0	47597.3	9673.81	1887.65	5506.25	0	6641.29	110.669	-0.194087	1.80433	1.43648	0.875467	0.826772	0.757172	1.19012	1.02854	-0.34901	1.42083	1.23056	0.953299	1.68028	-0.397999	1.01673	1.51671
421681~087-R~E4HA52E57	COAD	46.3951	10448.2	390.929	310.779	2553.67	50.3531	247.316	0	0	959078	11481.9	4.33128	552.408	0	8189.87	0	-0.983379	1.29275	1.16516	1.33213	0.825821	0.506944	0.0474643	-0.801099	-0.34901	2.11727	1.2733	-0.657385	1.04422	-0.397999	1.10342	-0.567589
555411~135-R~EPUFN2N17	COAD	13030.7	316830	8208.14	7433.32	2549.2	93.2014	3128.48	0	0	5111.64	49101.3	4.6591	47072.1	0	5695.97	0	1.21547	2.17132	2.18324	2.54745	0.825299	0.701614	0.648781	-0.801099	-0.34901	0.903445	1.63577	-0.641012	2.27425	-0.397999	0.953221	-0.567589
128783~104-T~VJ6DZ2WS2YL1	COAD	426.138	22952.7	303.388	0	2547.66	0	99.6175	76.7034	0	66852	9657.1	11.7964	229.284	2.48053	4595.93	0	-0.122656	1.4954	1.08056	-0.86829	0.82512	-0.75684	-0.166913	0.653441	-0.34901	1.49961	1.23013	-0.417137	0.801502	0.749538	0.864468	-0.567589
192522~019-R~TCW	COAD	2350.89	90123.6	855.163	504.918	2544.58	12.6794	15521.7	2.53755	0	399945	30370.3	0	1004.12	0	16344.4	0	0.545173	1.84759	1.42667	1.51762	0.824759	0.082498	1.02881	-0.378918	-0.34901	1.91444	1.51593	-1.1166	1.20942	-0.397999	1.38924	-0.567589
779769~127-R~VS0DY7WQ3Z21	READ	1430.22	2042.71	217.057	126.469	2498.96	6.75553	212.339	0	28.6451	79238.5	12289.4	22.8047	3.22746	0	1061.44	0	0.350724	0.872569	0.968927	0.98939	0.819368	-0.0995856	0.0114357	-0.801099	2.27304	1.53903	1.29025	-0.246816	-0.305165	-0.397999	0.258504	-0.567589
454973~116-R4~NUCP36W70	PAAD	16849.4	52540.4	3860.36	2320.4	2493.85	57015.2	452699	41.8418	0	7251.28	3752.28	48634.4	45.9488	0	8349.85	3.95763	1.31608	1.70865	1.93081	2.10144	0.818759	2.75694	1.82923	0.454491	-0.34901	0.984517	0.994348	1.84466	0.361279	-0.397999	1.11142	0.140032
787269~337-R~VA4UE7	MCC	8468.27	0	0	2.49709	2488.45	1.10559	12.2364	109.486	0	0	0	0	0	7.8631	395.826	0	1.04676	-1.09027	-0.833254	-0.388557	0.818113	-0.517927	-0.648256	0.771061	-0.34901	-1.07687	-1.05879	-1.1166	-0.704236	1.60957	-0.148898	-0.567589
463931~005-R~I38NH5W97M672	PAAD	16121.2	332.433	82.0867	4.72609	2476.03	970.802	14524.2	2227.91	0	4.0602	8485.3	6.7777	249.139	2.71108	2517.16	0	1.29878	0.40569	0.646002	-0.199603	0.816622	1.45041	1.01305	1.77499	-0.34901	-0.700862	1.19786	-0.553756	0.824396	0.808553	0.615491	-0.567589
854966~285-R~F35CC8F02_RG-H90	OCSC	323.105	36.6778	0	0	2473.48	0	3.47821	0	0	87.1528	0	246.911	0	0	693.054	151.337	-0.230722	-0.155766	-0.833254	-0.86829	0.816315	-0.75684	-0.905436	-0.801099	-0.34901	-0.0381664	-1.05879	0.396135	-0.704236	-0.397999	0.0823698	1.65398
461769~161-T~NVYE26	BLCA	47.2452	17.5736	0	6.73414	2462.45	64.2486	23.0412	59.1035	0	16.792	750.948	0	3.2174	0	428.758	30.6181	-0.976419	-0.337908	-0.833254	-0.0844097	0.814984	0.583784	-0.506632	0.567619	-0.34901	-0.409283	0.59329	-1.1166	-0.305824	-0.397999	-0.115918	0.958982
K31318~253-M~C30	PRAD	1782.55	175.555	4.62333	0	2460.83	0.870829	36068.2	45.057	0	22.9246	512.088	304.913	0	0	404.984	0	0.436882	0.241966	-0.255283	-0.86829	0.814787	-0.555858	1.22889	0.478672	-0.34901	-0.340604	0.497942	0.453819	-0.704236	-0.397999	-0.13946	-0.567589
738494~208-R2~KFPC77	COAD	6496.64	15610.1	166.28	157.643	2458.49	30.665	19812.8	0	0	43526	13544.4	11.3469	1000.56	0	18194.7	0	0.943013	1.39613	0.880207	1.07323	0.814504	0.351804	1.08673	-0.801099	-0.34901	1.4001	1.31451	-0.426947	1.20843	-0.397999	1.43361	-0.567589
227483~062-R1~K8VY69	PAAD	42448.3	14953.7	890.681	206.976	2438.45	175780	1.62996e+06	1686.06	0	1583.12	28548.7	53.396	13937.7	0	875.69	3.13778	1.67779	1.38507	1.44028	1.17698	0.812065	3.1182	2.13324	1.68192	-0.34901	0.63173	1.5005	-0.020057	1.93735	-0.397999	0.179007	0.0601313
572183~171-R~FX3A38C13	LXSC	2161.51	16680.8	0	0	2435.17	0.915508	888.466	29.9642	0	0.961281	1.95426	38987.1	0.961281	0	5709.97	34.4307	0.512308	1.41321	-0.833254	-0.86829	0.811664	-0.548285	0.350248	0.345997	-0.34901	-0.92066	-0.788562	1.78399	-0.517767	-0.397999	0.954236	1.0093
638129~119-R~CP7	SCLC	891.937	15.395	0	0	2434.83	5.63957	10.8837	260.033	0	115.416	3.42898	0	0.854484	0	370.561	0	0.166032	-0.370035	-0.833254	-0.86829	0.811623	-0.149434	-0.673838	1.05835	-0.34901	0.026324	-0.687552	-1.1166	-0.533267	-0.397999	-0.176112	-0.567589
521955~158-R5~RG-AL-KQ7_AL-Q24TP6	PAAD	1675.86	300.497	196.241	446.106	2432.42	69.2084	11876	0	0	509880	17280.4	825.828	53883.5	0	2778.02	0	0.412734	0.379764	0.935348	1.47027	0.811327	0.607291	0.965285	-0.801099	-0.34901	1.97076	1.37527	0.726646	2.31166	-0.397999	0.656268	-0.567589
186277~243-T~JWEHT5	COAD	416.054	150359	69.1663	35.6219	2431.81	6.27712	1138.24	49677.9	0	483.452	3059.3	201.225	351.205	0	818.581	0	-0.132009	1.9794	0.589435	0.511458	0.811252	-0.120015	0.408981	2.81222	-0.34901	0.356981	0.943429	0.340243	0.919124	-0.397999	0.151141	-0.567589
K66101~001-R~CJ8	SRCBC	4854.91	956044	943.906	68.5616	2430.23	1399.41	31601.3	21.4131	0	3672.02	57898.9	3.26327	1103.09	0	481.472	0	0.828994	2.45572	1.45968	0.757304	0.811059	1.56765	1.19752	0.238002	-0.34901	0.826755	1.67689	-0.718727	1.23541	-0.397999	-0.0680554	-0.567589
328469~098-R~E9CF81N88	COAD	4802.81	406061	189.862	159.313	2420.98	75.4911	96594.4	1547.19	0	43048.7	6559.85	229.123	235.201	0	3331.55	0	0.824771	2.23522	0.924346	1.07724	0.809923	0.634791	1.46266	1.65321	-0.34901	1.39754	1.13367	0.375704	0.808525	-0.397999	0.731408	-0.567589
827998~364-R~GVWJ34K25N65	LUSC	293.636	628.952	0	1.11076	2417.67	0	4.97501	2.41518	0	15.3342	277.67	3534.97	0	15.3742	12995.5	139.975	-0.268041	0.569516	-0.833254	-0.582025	0.809515	-0.75684	-0.837006	-0.390681	-0.34901	-0.429108	0.345668	1.12538	-0.704236	2.17434	1.2944	1.61972
565726~208-R7~QE5A67A99B98	PAAD	98535	30.4145	93.2025	118.903	2416.59	0	3251.14	0	0	0	5421.33	1039.65	0	0	625.437	708.645	2.00746	-0.202582	0.688025	0.96594	0.809383	-0.75684	0.657904	-0.801099	-0.34901	-1.07687	1.08612	0.789757	-0.704236	-0.397999	0.0399671	2.33408
297248~317-R~AS2NA9E79	LXSC	1051.69	3211.47	10.4444	4.89675	2415.69	2.33925	9.3554	1.49673	0	23.4795	39.7294	367.269	1.00032	0	1061.52	0	0.230467	0.989031	-0.0174665	-0.188349	0.809271	-0.369963	-0.706506	-0.495355	-0.34901	-0.335286	-0.134059	0.504723	-0.512311	-0.397999	0.258535	-0.567589
521389~187-R~PR1K70	APAD	6582.89	4.30738e+06	4352.75	5595.69	2402.63	110294	848301	398.344	0	57099.6	40442.4	0	30435.5	0	2067.54	0	0.948175	2.84334	1.97098	2.43865	0.807656	2.96865	1.97826	1.20043	-0.34901	1.46305	1.58738	-1.1166	2.15354	-0.397999	0.534128	-0.567589
K11815~334-T~KYQF68	COAD	128.904	108.601	443.996	627.586	2397.87	0	9.26307	0	0	75055.2	10569.2	0	232.461	0	5876.66	0	-0.588651	0.119192	1.20766	1.60081	0.807066	-0.75684	-0.708631	-0.801099	-0.34901	1.52645	1.25264	-1.1166	0.805295	-0.397999	0.966138	-0.567589
313798~341-R~Q2QK92	CESC	1091.45	22.4393	0	0	2397.87	1.91422	0	0	0	0	85.3768	1698.67	0	0	20393.8	28.8213	0.244982	-0.277993	-0.833254	-0.86829	0.807065	-0.413646	-1.26121	-0.801099	-0.34901	-1.07687	0.0534759	0.924371	-0.704236	-0.397999	1.4808	0.933122
485368~065-R4~UJEXVNK87NJ7	PAAD	61913.9	1493.58	56.7599	12.8561	2396.16	3232.25	107851	358.676	0	6.16218	111.487	46605.2	11.5842	0	10054.3	290.078	1.82555	0.791989	0.524315	0.139024	0.806853	1.83612	1.48882	1.16547	-0.34901	-0.620298	0.119361	1.83296	-0.00319282	-0.397999	1.18826	1.94018
359531~246-R~TA9UA1VC3QD1DZ3Z02	OCSC	276.943	0.619093	0	0	2391.85	9.53886	0	0	0	2.47302	0.614114	7.35996	0.619093	0	1134.7	0	-0.290874	-0.966188	-0.833254	-0.86829	0.806316	-0.00118941	-1.26121	-0.801099	-0.34901	-0.788146	-0.93935	-0.533947	-0.570843	-0.397999	0.286089	-0.567589
561559~040-R~TUWVK4XP5	PAAD	27009	32944.6	9630.5	2729.4	2374.46	110655	854779	679.721	0	340.546	31584.3	416.972	4258.78	0	5174.56	0	1.50079	1.58846	2.23672	2.16362	0.804142	2.9697	1.98007	1.37864	-0.34901	0.275923	1.52571	0.539461	1.60918	-0.397999	0.913513	-0.567589
991263~137-R1~V8UG84	COAD	871.276	14.6971	499.037	417.78	2373.05	0	7097.34	0	0	853055	6635.14	11.6253	254.456	0	20390.4	11.2144	0.156867	-0.381236	1.24669	1.44519	0.803966	-0.75684	0.843133	-0.801099	-0.34901	2.09011	1.13651	-0.420829	0.830219	-0.397999	1.48074	0.538584
996942~123-R~EKVCW2	LUSC	424.087	35.301	0	0	2365.9	0	0.948592	6.68187	0	59.9436	0	7.68093	2.87313	0	1440.76	0	-0.12454	-0.165352	-0.833254	-0.86829	0.803066	-0.75684	-1.1029	-0.119804	-0.34901	-0.123766	-1.05879	-0.52361	-0.329397	-0.397999	0.384798	-0.567589
218898~057-R~AL-II6KB5EK1	UCS	21082.5	0	0	0	2347.46	9.30223	0	200.76	0	6.61647	9.0542	69793.3	0	0	1182.6	0	1.40381	-1.09027	-0.833254	-0.86829	0.800734	-0.00847582	-1.26121	0.972283	-0.34901	-0.606036	-0.483041	1.94377	-0.704236	-0.397999	0.303176	-0.567589
747524~062-R~D22F55FQ4HX2K98	OCSC	548.747	0	6.87482	0	2337.79	336.232	1344.5	6.92934	0	0	61.7274	12074.8	20.8729	0	251.385	1911.59	-0.0238626	-1.09027	-0.14258	-0.86829	0.799505	1.11082	0.448469	-0.10921	-0.34901	-1.07687	-0.0263308	1.46239	0.149838	-0.397999	-0.336104	2.77231
145919~334-R~Q1TP65A54	COAD	117.403	48.5377	159.027	262.585	2335.93	25.7623	210.132	0	0	76830.4	9557.78	143.286	736.577	0	10734.7	0	-0.624942	-0.085297	0.865372	1.26778	0.799267	0.297829	0.00896874	-0.801099	-0.34901	1.53187	1.22755	0.247614	1.12374	-0.397999	1.21534	-0.567589
289738~340-R~KFHT83	MACR	3667.28	877482	2625.72	59.6697	2328.76	57543.9	878970	11448.1	0	331669	27187.1	0	501.057	0	630.834	0	0.719192	2.43364	1.80186	0.704895	0.798351	2.7599	1.98669	2.32179	-0.34901	1.87104	1.48831	-1.1166	1.01726	-0.397999	0.0435156	-0.567589
522493~142-R~XKP	READ	3863.46	1352.98	1412.78	299.418	2322.87	30.6794	28075	3.39783	0	342781	10073.7	225.036	165.451	0	10408.8	8.25188	0.739588	0.766549	1.59454	1.3179	0.797598	0.351949	1.16944	-0.30618	-0.34901	1.87868	1.24066	0.370787	0.71164	-0.397999	1.20259	0.4158
365595~188-R2~P3Y	PAAD	7208.32	16.5157	1073.12	177.994	2322.16	4550.05	47472.1	23.1205	0	6929.5	8624.95	3300.01	21387.8	4.96102	12380.7	0	0.983702	-0.353008	1.50258	1.11948	0.797506	1.94581	1.29409	0.262534	-0.34901	0.973993	1.20193	1.10651	2.05588	1.24461	1.27435	-0.567589
152527~244-T~KNXE88	LUSC	33.1032	61.3753	0	0	2320.38	1.73093	1.22811	2.455	0	1.22811	1.22657	340.724	0	0.737227	612.931	0	-1.11223	-0.0259583	-0.833254	-0.86829	0.797277	-0.434489	-1.07109	-0.386807	-0.34901	-0.89108	-0.859105	0.484196	-0.704236	0.110165	0.031625	-0.567589
653398~132-R~FQKX93	OCSC	783.99	0	0	0	2319.39	9.36264	219.118	0	0	0	0	119.734	0	0	6158.71	1712.91	0.115591	-1.09027	-0.833254	-0.86829	0.79715	-0.00659994	0.0188592	-0.801099	-0.34901	-1.07687	-1.05879	0.198714	-0.704236	-0.397999	0.985527	2.72383
276233~004-R~JT7	COAD	323.091	10740.4	1280.65	167.088	2316.31	4.17479	11856.5	9.66343	0	133479	9173.73	3.5482	194.033	0	1358.39	0	-0.230738	1.29986	1.5617	1.09539	0.796755	-0.229409	0.964895	-0.0102162	-0.34901	1.65996	1.21732	-0.700975	0.755508	-0.397999	0.360461	-0.567589
514821~333-R~Q0W	COAD	1925.59	27631.9	159.061	151.197	2307.7	134.201	69969	3.65518	7.26605	51059.5	3655.17	0	41.889	0	7121.81	0	0.467084	1.54317	0.865444	1.05733	0.795644	0.817549	1.38614	-0.287177	1.28501	1.43712	0.987809	-1.1166	0.336242	-0.397999	1.04562	-0.567589
454973~116-R4~NTWK65TQ7	PAAD	6439.5	1971.09	409.831	223.51	2301.1	26680.1	248972	92.4538	0	1297.56	295.403	20825.5	15.1205	0	4774.96	10.9329	0.939554	0.863383	1.18092	1.2063	0.794791	2.51328	1.68735	0.715115	-0.34901	0.585633	0.361058	1.61194	0.0653623	-0.397999	0.880273	0.528277
241356~047-R~IF3NK2_RG-JE9KX6	OPHSC	3.23615	4.89919	0	0.853379	2284.96	0	0	0	0	96.9073	6.08484	7.30255	0	0	196.784	7.39961	-1.92877	-0.633247	-0.833254	-0.631855	0.792694	-0.75684	-1.26121	-0.801099	-0.34901	-0.0138286	-0.570359	-0.535838	-0.704236	-0.397999	-0.436953	0.373083
192969~224-R~Y5N	PANET	6861	32.3853	949.25	1257.87	2281.67	3434.1	83598	293.276	0.627656	210.02	22932.5	240.169	6001.91	0	2112.41	4.46496	0.964372	-0.186913	1.46157	1.86694	0.792265	1.85555	1.42837	1.09841	0.027855	0.164256	1.44586	0.388569	1.70414	-0.397999	0.543005	0.183096
K83135~075-R3~C89EX4P04P51	PRAD	696.654	328.707	0	7.63152	2274.65	460.625	1719.49	8.29654	0	65.4417	32.769	3.75142	0	8.05881	289.88	0	0.0694156	0.402796	-0.833254	-0.0423441	0.791348	1.21156	0.506809	-0.0560549	-0.34901	-0.103736	-0.180809	-0.688981	-0.704236	1.62967	-0.277382	-0.567589
297248~317-R~AS2NA9E78	LXSC	2246.05	108.995	0	51.7685	2263.32	0	40.2403	35.415	0	54.5869	43.2976	5537.44	0	0	3639.59	0	0.527321	0.120114	-0.833254	0.651428	0.789859	-0.75684	-0.37857	0.400179	-0.34901	-0.145102	-0.113109	1.2485	-0.704236	-0.397999	0.76798	-0.567589
765638~272-R~AG2	LUSC	532.286	107.057	1.6984	0	2261.73	63.928	176.513	241.308	0	35.6901	62.8688	539.844	27.3575	4.60508	995.488	607.039	-0.0357642	0.115538	-0.501029	-0.86829	0.78965	0.582203	-0.0321906	1.03348	-0.34901	-0.241443	-0.0218325	0.610176	0.221713	1.18796	0.231992	2.26578
915372~287-R~FJ4	OPHSC	697.664	5.36402	0	0.631748	2261.08	2.51834	70.4812	1.78788	1.78322	135.532	9.80905	186.913	8.09953	0	350.826	14.8976	0.0699819	-0.613717	-0.833254	-0.680658	0.789564	-0.3532	-0.248047	-0.458497	0.442879	0.0632875	-0.464981	0.320103	-0.0929449	-0.397999	-0.198689	0.655077
639262~121-R~NUP	BLSC	33.6602	1.06377	0	0	2253.69	0	0	0	0	0	0	6.38264	0	0	2409.56	1415.71	-1.10589	-0.903699	-0.833254	-0.86829	0.788588	-0.75684	-1.26121	-0.801099	-0.34901	-1.07687	-1.05879	-0.56806	-0.704236	-0.397999	0.597426	2.63965
659161~295-R~AL-NUN_AL-J62_AL-M241	CEAS	9147.81	700.265	0	1.26437	2248.22	2.49233	84.5976	23678.1	0	9.39845	24.1934	20101.9	0	4.92514	3196.49	511.433	1.07697	0.597131	-0.833254	-0.555106	0.787865	-0.355581	-0.205278	2.56462	-0.34901	-0.533835	-0.25389	1.60224	-0.704236	1.23905	0.714294	2.19017
623946~074-R~ETNF88	READ	76.5075	121450	1398	344.036	2248.07	1.37883	1013.7	22.8431	0	764425	26838.4	23.5767	18473.2	0	4454.18	0.741021	-0.790823	1.92441	1.59102	1.37097	0.787845	-0.478779	0.381507	0.25867	-0.34901	2.06467	1.48509	-0.238059	2.01533	-0.397999	0.851511	-0.322508
251477~161-R~NT7	BLSC	1385.18	17.4419	0	0	2247.04	0	4.67953	0	0	27.9327	0	4007.47	0	0	4865.49	0	0.338206	-0.33974	-0.833254	-0.86829	0.787709	-0.75684	-0.849042	-0.801099	-0.34901	-0.296527	-1.05879	1.15979	-0.704236	-0.397999	0.888041	-0.567589
296347~364-R~U76	COAD	4545.31	20680.3	229.972	156.278	2239.28	39.7003	4342.28	1.16439	0	387205	16815.4	928.44	2533.01	0	6565.7	0	0.803203	1.46855	0.988185	1.06991	0.786677	0.432347	0.726561	-0.543086	-0.34901	1.90694	1.36847	0.758746	1.4654	-0.397999	1.012	-0.567589
299373~070-T~EWFE12	COAD	60.645	1986.96	402.633	296.117	2237.8	32.6431	14384.9	5.23201	0	115646	15019.3	17.0677	3983.19	0	11239	0.877213	-0.880467	0.865446	1.17501	1.31367	0.786481	0.371247	1.01076	-0.189698	-0.34901	1.6267	1.34029	-0.322482	1.59067	-0.397999	1.23433	-0.289218
919269~233-R5~GN4M394FZ1	COADREAD	52.1737	103764	420.212	259.644	2237.06	45.0701	299.3	0.883773	0	949625	7486.79	0	279.015	0	6895.5	0	-0.93834	1.88388	1.18927	1.26348	0.786382	0.472111	0.092571	-0.589487	-0.34901	2.11498	1.16663	-1.1166	0.855629	-0.397999	1.03227	-0.567589
886529~316-R~PFUU78V34	LUSC	1473.17	0	0.670396	1.90377	2234.58	1.89231	0.672	1.34271	0	10.7472	0.670256	137.287	0	0	213.284	11.5346	0.3623	-1.09027	-0.661542	-0.459801	0.786052	-0.416067	-1.13923	-0.51663	-0.34901	-0.505553	-0.930821	0.235961	-0.704236	-0.397999	-0.403805	0.550024
451658~271-R~E08FJ7	COAD	108.153	6879.96	249.022	48.1916	2234.5	0	1537.74	0	0	165470	14443.6	139.975	595.363	0	12021.2	1.13842	-0.656786	1.18518	1.01471	0.62453	0.786041	-0.75684	0.480316	-0.801099	-0.34901	1.70978	1.33054	0.241243	1.06491	-0.397999	1.26217	-0.231634
K24384~001-R~M26M131M242	PAAD	13302.3	226.011	1648.06	3643.33	2234.48	12433.2	89890.4	639.293	0	4275.48	8490.33	7508.54	100314	0	1245.53	5.82661	1.22354	0.306695	1.64606	2.27426	0.786039	2.26831	1.44559	1.35818	-0.34901	0.862031	1.19801	1.33205	2.4837	-0.397999	0.324608	0.28143
625472~104-R~H68	COAD	3354.78	45845	522.982	0	2233.39	14844.9	205617	1167.81	0	385.102	14152.5	637.893	27.6643	13.5018	498.034	124.644	0.684334	1.67354	1.26234	-0.86829	0.785893	2.32518	1.64195	1.55928	-0.34901	0.304359	1.32546	0.655892	0.224693	2.06261	-0.0540924	1.56883
217524~143-R1~NWAQ39	PAAD	54708.3	53073.8	4095.4	1910.84	2210.9	7684.22	316105	296875	0	112.837	8429.02	34084.8	6.91311	5.76393	5132.26	64.3122	1.77712	1.71125	1.95059	2.02706	0.782877	2.11392	1.744	3.4096	-0.34901	0.0211305	1.1962	1.74712	-0.131618	1.36087	0.910118	1.27964
485977~131-R~V1VUQ4FUTE52N08	UEC	63610.9	4776.21	0	1.47927	2203.76	659.29	483375	15438.9	0	0	12.2342	94751.1	0	0	2253.19	0	1.83614	1.09121	-0.833254	-0.520363	0.781914	1.32641	1.84479	2.42172	-0.34901	-1.07687	-0.414486	2.02765	-0.704236	-0.397999	0.569681	-0.567589
919269~233-R1~GK7	COADREAD	118.943	198227	591.933	202.701	2202.28	37.4449	181.189	2.76478	0	656281	7845.18	39.3457	164.838	0	5498.2	0	-0.619882	2.05057	1.30372	1.16902	0.781713	0.414055	-0.02602	-0.358114	-0.34901	2.0293	1.1783	-0.102047	0.71062	-0.397999	0.938605	-0.567589
454973~116-R3~NTQQ62UQ2	PAAD	386.148	57.9668	15.7529	54.5683	2201.27	1790.24	20170.6	0	0	1057.57	26.9067	6097.23	0	0	1887.98	0	-0.161138	-0.0404291	0.110072	0.671238	0.781577	1.64662	1.09098	-0.801099	-0.34901	0.538249	-0.228375	1.27492	-0.704236	-0.397999	0.496563	-0.567589
735871~273-R~GV1Y89	NPC	5243.42	7115.19	0	0	2199.14	0	0	85.4272	0	0	1099.97	5573.42	0	0	7.14233	88.4276	0.859126	1.19383	-0.833254	-0.86829	0.781289	-0.75684	-1.26121	0.688996	-0.34901	-1.07687	0.688404	1.25028	-0.704236	-0.397999	-1.75663	1.41854
K83135~075-R3~C90ET2	PRAD	822.465	166.684	0	0	2195.29	184.179	116.277	17.8961	0	15.4109	27.1452	0	0	9.50051	1002.44	0	0.134324	0.228692	-0.833254	-0.86829	0.780766	0.91848	-0.130555	0.180966	-0.34901	-0.428022	-0.226252	-1.1166	-0.704236	1.76555	0.234868	-0.567589
413124~020-R~LF3MJ2_RG-M912M100UD4VY3Z58	OCSC	31.0887	280.644	0	0	2193.49	0	0	0	0	3.38579	0	109.469	0	4.58097	6903.21	1893.52	-1.13607	0.362224	-0.833254	-0.86829	0.780522	-0.75684	-1.26121	-0.801099	-0.34901	-0.734033	-1.05879	0.174334	-0.704236	1.18399	1.03273	2.76811
421681~087-R~E4J	COAD	58.3161	21536.5	408.518	280.257	2190.25	18.8354	702.935	7.3426	0	812021	11476.7	13.4331	265.771	0	5550.09	0	-0.895544	1.479	1.17985	1.29265	0.780082	0.201723	0.294734	-0.0922326	-0.34901	2.07868	1.27319	-0.384111	0.842216	-0.397999	0.94249	-0.567589
982778~135-R~XCTKP2QV1	PAAD	18681.3	34.1312	43.9562	0	2187.06	7169.22	145141	293.657	0	0	89.749	0	436.648	0	2483.62	0	1.35648	-0.173787	0.440442	-0.86829	0.779648	2.09167	1.55929	1.09884	-0.34901	-1.07687	0.0657938	-1.1166	0.979251	-0.397999	0.609944	-0.567589
738386~334-R~J21KP0_RG-V65	LUSC	304.766	22.6457	0	9.47607	2182.69	0	38.2347	0	0	33.3807	16.29	324.867	0	0	6226.16	217.209	-0.253525	-0.275735	-0.833254	0.0318702	0.779052	-0.75684	-0.3904	-0.801099	-0.34901	-0.256519	-0.347801	0.471158	-0.704236	-0.397999	0.990033	1.81282
625472~104-R~H69	COAD	922.641	17942.3	372.369	0	2180.89	8705.46	96496.6	2102.13	0	680.252	9615.99	25.3176	57.1753	0	261.204	0	0.179268	1.43199	1.14892	-0.86829	0.778806	2.15396	1.46242	1.75558	-0.34901	0.436039	1.22906	-0.21928	0.420631	-0.397999	-0.320316	-0.567589
158597~082-R~MF1NV9P95	COAD	28.6634	96650.7	350.334	37.6794	2177.15	4.53515	4013.68	13.9708	27.2596	209117	12383.5	0	169.186	0	3277.18	0	-1.16683	1.8656	1.12856	0.532405	0.778295	-0.207808	0.707891	0.103155	2.23601	1.76407	1.29215	-1.1166	0.717784	-0.397999	0.724603	-0.567589
873145~292-R~K0UJ96	CCRCC	21850.9	0	3279.18	33197.9	2175.8	0	5249.57	0	0	1.04882e+06	6428.11	0	6089.3	0	193905	0	1.41783	-1.09027	1.87622	3.12087	0.77811	-0.75684	0.77158	-0.801099	-0.34901	2.13802	1.12861	-1.1166	1.70814	-0.397999	2.41245	-0.567589
K66101~001-R~CJ8AP1	SRCBC	10264.3	1.37541e+06	995.895	376.444	2170.43	680.376	29529.6	20.2929	0	1823.27	42505.6	36.2278	2772.33	0	302.523	0	1.12205	2.54938	1.47761	1.40537	0.777374	1.3365	1.18143	0.22087	-0.34901	0.664462	1.59979	-0.124116	1.49038	-0.397999	-0.25978	-0.567589
947758~054-R~UCPB27	COAD	9451.69	3.42499e+06	13078.6	13165.3	2166.09	34192.5	220380	915.852	0	6.27529e+06	23133.6	217.663	31270.1	6.96297	12248.9	0	1.08977	2.78431	2.33913	2.76647	0.776777	2.59288	1.6584	1.47815	-0.34901	2.55288	1.44804	0.361688	2.16103	1.51103	1.26993	-0.567589
639262~121-R~NUTKH7_RG-T06	BLSC	874.68	11.3278	0	0	2165.34	0	2.9474	0	0	0	29.5583	9163.82	0	2.72898	24957.9	13180.3	0.158392	-0.443455	-0.833254	-0.86829	0.776673	-0.75684	-0.935376	-0.801099	-0.34901	-1.07687	-0.205732	1.3867	-0.704236	0.812981	1.56435	3.62553
328469~098-R~E9CF79N98	COAD	3546.85	217675	166.217	183.949	2164.54	362.282	90682.5	8226.98	0	28950.1	5684.33	28.252	124.539	0	3158.46	12.4338	0.706123	2.07467	0.880081	1.13202	0.776564	1.13469	1.44768	2.2114	-0.34901	1.30554	1.09794	-0.190273	0.633553	-0.397999	0.709344	0.580645
391396~364-R~I18NA7E17	OPHSC	575.816	48.9658	0	0	2160.03	4.27276	29.7905	0	0	101.45	15.8781	307.366	1.14105	0	196.842	0	-0.00504558	-0.0830808	-0.833254	-0.86829	0.775942	-0.223391	-0.447913	-0.801099	-0.34901	-0.00331207	-0.353815	0.456011	-0.493491	-0.397999	-0.436831	-0.567589
365595~188-R2~P3XB56	PAAD	6032.1	0	201.595	11.6503	2157.62	3010.8	39112.9	36.0143	0	1905.75	3049.71	10136.9	14307.2	29.8148	2945.62	0	0.913973	-1.09027	0.944313	0.104136	0.77561	1.81335	1.24813	0.405633	-0.34901	0.674717	0.942646	1.41439	1.94459	2.75611	0.680493	-0.567589
365595~188-R2~P3YB88E02	PAAD	8528.23	6.8785	407.744	80.13	2149.78	3030.04	29488.3	1.14954	0	5843.07	8453.71	2897.37	9181.77	9.01481	10143.8	0	1.04952	-0.558745	1.17922	0.816254	0.774525	1.8154	1.1811	-0.545386	-0.34901	0.934453	1.19693	1.07082	1.82181	1.72198	1.19192	-0.567589
672227~273-T~PEYG10	ADNOS	5196.26	86.5328	17.2204	0	2148.19	301.929	10463	2.47172	0	0	2171.31	3992.76	0	0	4871.56	0	0.85559	0.0612958	0.138174	-0.86829	0.774305	1.0764	0.935228	-0.385194	-0.34901	-1.07687	0.857935	1.15878	-0.704236	-0.397999	0.888557	-0.567589
541839~054-R~C8XTA5P53	MOV	36268	172.498	790.765	0	2144.12	4185.88	91876.6	261.615	0	1058.23	41425.3	15.838	4263.77	0	5616.99	0	1.61619	0.237469	1.4005	-0.86829	0.773739	1.91905	1.45078	1.06037	-0.34901	0.538391	1.59337	-0.341822	1.60951	-0.397999	0.947446	-0.567589
193523~008-R~YN9	OUTT	11501.3	71.7754	85.383	72.7756	2143.32	166.14	969.479	165.863	0	155.915	5.82809	3027.3	0	1.13061	1558.82	802.231	1.16659	0.0137509	0.659023	0.779841	0.773629	0.885594	0.370934	0.908827	-0.34901	0.0955559	-0.579567	1.08285	-0.704236	0.297975	0.417358	2.38884
466732~252-T~TB6	SIC	1877.74	21341	59.4975	62.0259	2142.94	0	43.2073	8.84107	0	194.749	12683.9	23.6195	23571.6	0	2647.63	0	0.457238	1.47665	0.539813	0.719495	0.773576	-0.75684	-0.362083	-0.0370338	-0.34901	0.146836	1.29813	-0.237581	2.08279	-0.397999	0.636388	-0.567589
594431~109-B~G4WT44	SCLC	19.2224	26.9597	0	0	2141.69	0	15.5142	7.7008	0	3.85827	2.5483	11.4869	1.28851	0.47525	27.2564	0	-1.31682	-0.232582	-0.833254	-0.86829	0.773402	-0.75684	-0.595752	-0.0781847	-0.34901	-0.710306	-0.742856	-0.423855	-0.475053	-0.0402379	-1.24191	-0.567589
562418~175-R~FWY	MRLS	1.8114	0	0	0	2140.58	0	0	0	0	0	0	756.618	0	0	93.9758	0	-2.08927	-1.09027	-0.833254	-0.86829	0.773248	-0.75684	-1.26121	-0.801099	-0.34901	-1.07687	-1.05879	0.702659	-0.704236	-0.397999	-0.740407	-0.567589
791948~236-R~D03EH0J29WJ1N25	READ	80.1206	2579.07	2578.95	519.898	2138.11	12.7693	28485.5	0	69.7416	322954	29523.9	215.879	148605	0	22949.1	0	-0.772985	0.93258	1.79585	1.52881	0.772904	0.0845992	1.17289	-0.801099	2.94589	1.86486	1.50888	0.35944	2.59249	-0.397999	1.52964	-0.567589
159449~244-R~KNHY53B17	BLCA	4467.56	18.3061	0	0.857281	2136.47	0.611474	22.1627	0	0	140.491	82.642	846.709	0.611474	0	1047.91	3783.35	0.796449	-0.327948	-0.833254	-0.631049	0.772674	-0.603741	-0.515466	-0.801099	-0.34901	0.0715614	0.04545	0.73349	-0.572149	-0.397999	0.253203	3.07394
466732~252-T~TB5TU5	SIC	4146.62	101350	77.6516	121.199	2136.28	0.346263	5.95529	1.03734	0	1036.72	11728.7	2.07758	25385.8	0	3615.18	0	0.767271	1.87782	0.627643	0.973211	0.772648	-0.661437	-0.800955	-0.5633	-0.34901	0.533635	1.2786	-0.80815	2.10332	-0.397999	0.765197	-0.567589
736525~025-R~TJYJA8	COAD	722.038	507239	363.475	0	2135.37	3381.13	47254.4	29613.4	0	2251.58	12006.2	0	3516.76	0	272.434	0	0.0834068	2.29251	1.14085	-0.86829	0.772521	1.85056	1.293	2.63936	-0.34901	0.713369	1.28444	-1.1166	1.5562	-0.397999	-0.302968	-0.567589
279428~182-R~JWPE62	COAD	7933.29	620.63	383.38	282.578	2132.58	0	310.966	0.800433	0	201813	21314.3	23.7737	224.554	0	3107.74	0	1.02121	0.566091	1.15865	1.2958	0.772132	-0.75684	0.101615	-0.604607	-0.34901	1.75583	1.4276	-0.235868	0.795756	-0.397999	0.702649	-0.567589
K62884~151-T~KKHA28	CHOL	51636.8	3391.08	2727.74	2672.5	2129.89	90448.9	748654	2065.93	0	818.254	23818.6	4073.78	60049.6	0	5124.64	0	1.7545	1.00304	1.81461	2.15555	0.771756	2.905	1.94861	1.74977	-0.34901	0.478816	1.45532	1.16429	2.34165	-0.397999	0.909504	-0.567589
653398~132-R~FQKX89F80	OCSC	1003.02	57.1433	0	0	2129.72	12.5646	327.231	0	0	0	60.2769	163.888	0	0	6342.73	2480.1	0.211935	-0.0440504	-0.833254	-0.86829	0.771731	0.0797935	0.113677	-0.801099	-0.34901	-1.07687	-0.0321672	0.284236	-0.704236	-0.397999	0.997705	2.88734
362531~283-R~G7PFT2J14	COAD	606.843	19355.1	1866.47	855.966	2125.09	38.7376	70404.3	0	0	1.70863e+06	22476.6	16.6104	910.203	2.80582	8710.95	0	0.0154658	1.4515	1.68769	1.71958	0.771083	0.424666	1.38761	-0.801099	-0.34901	2.25119	1.44085	-0.329516	1.18226	0.831748	1.12894	-0.567589
458424~160-R~N33QB4W73	OPHSC	72.6118	124.385	12.5693	15.6707	2123.53	0	141.482	67.6979	3.13957	263.131	10.9908	840.328	28.5306	6.30703	1191.43	0	-0.811012	0.153837	0.0395321	0.209887	0.770864	-0.75684	-0.084357	0.612279	0.749997	0.216315	-0.439099	0.731416	0.232935	1.43194	0.306252	-0.567589
967599~140-R~PPH	UCCC	2348.25	0	2.84795	0	2123.4	0	0	3.81911	0	0	0	113888	0	0	629.338	0	0.544734	-1.09027	-0.382257	-0.86829	0.770846	-0.75684	-1.26121	-0.275612	-0.34901	-1.07687	-1.05879	2.07813	-0.704236	-0.397999	0.0425352	-0.567589
732878~109-T~C3TWC9_RG-YY7	LUSC	341.669	0	0	0	2122.53	0	15.3051	0	0	0	0	6239.29	0	3.16425	1746.95	0	-0.208916	-1.09027	-0.833254	-0.86829	0.770725	-0.75684	-0.598776	-0.801099	-0.34901	-1.07687	-1.05879	1.28124	-0.704236	0.914561	0.464464	-0.567589
699152~130-R~C6WUJ6_RG-XF9	PAAD	8586.84	193.702	46.3629	0	2121.79	3144.43	43498.7	1932.21	0	24.8449	1032.25	62.9434	0	0	1749.22	0	1.0522	0.26716	0.457895	-0.86829	0.770621	1.82728	1.27335	1.72743	-0.34901	-0.322699	0.672568	0.0243141	-0.704236	-0.397999	0.465001	-0.567589
135598~235-R~N5T	READ	2834.77	569607	500.219	20.9751	2121.77	69.5687	2412.43	36.3126	52.9378	137266	13453	4181.99	21080.3	5.11637	5035.64	0	0.618419	2.32237	1.24748	0.315746	0.770617	0.608934	0.587124	0.408316	2.73608	1.66645	1.31282	1.17149	2.05187	1.26828	0.902258	-0.567589
814844~326-R~Q0CQC2A49C74	COAD	196.307	3303.2	329.232	594.198	2107.83	2.14654	17393	3.04243	0	284033	14856.5	62.3398	43.6183	4.13293	9175.92	0	-0.42502	0.996281	1.10783	1.5799	0.768654	-0.389035	1.05582	-0.334337	-0.34901	1.83508	1.33757	0.0217119	0.347185	1.10699	1.15045	-0.567589
429463~259-R~J4NJ15N52	LUAD	6005.63	15107.3	1365.96	1766.59	2107.32	3771.04	459109	57.7698	0	1374.19	2572.56	199971	35.5982	15.482	8403.93	0	0.912251	1.3877	1.58327	1.997	0.768582	1.88557	1.83257	0.560121	-0.34901	0.598931	0.900218	2.2326	0.292334	2.18038	1.11409	-0.567589
967599~140-R~PPHM797ET2	UCCC	2181.16	0	0	0	2093.65	0	0	0	0	0	0	123124	0	0	766.453	0	0.515848	-1.09027	-0.833254	-0.86829	0.766643	-0.75684	-1.26121	-0.801099	-0.34901	-1.07687	-1.05879	2.09952	-0.704236	-0.397999	0.123956	-0.567589
176358~292-R~KYJQ01W57	SOC	34383.5	24.9859	0	0	2093.59	0	4554.51	7.14239	0	13.3486	0	132945	0	0	9224.73	305.158	1.5953	-0.251434	-0.833254	-0.86829	0.766634	-0.75684	0.737882	-0.10035	-0.34901	-0.459164	-1.05879	2.12058	-0.704236	-0.397999	1.15264	1.9625
589616~265-R~PCAN39	MPNST	44.807	30.7554	2.91555	0	2092.71	1.37107	12.7807	2.92839	0	82.1519	0	77.5588	0	0	279.955	23.5829	-0.996721	-0.199802	-0.376428	-0.86829	0.766509	-0.479827	-0.638693	-0.3439	-0.34901	-0.0517099	-1.05879	0.0807976	-0.704236	-0.397999	-0.291743	0.84774
328469~098-R~E9CF81N89	COAD	3620.98	291682	221.827	136.259	2086.01	86.0342	76436.8	855.244	0	38583.3	5711.58	34.1688	153.683	0	3655.02	0	0.714218	2.15003	0.976169	1.01774	0.765553	0.676223	1.40712	1.4553	-0.34901	1.37215	1.09913	-0.139728	0.691343	-0.397999	0.76973	-0.567589
175126~011-R~TCAPT6	COAD	95.63	163895	3849.97	528.336	2067.33	136.891	9836.4	25272.5	0	248966	36180.1	8.70003	81959	0	287.705	0	-0.704494	2.00159	1.92991	1.53496	0.762874	0.823872	0.920574	2.58639	-0.34901	1.80452	1.5596	-0.493152	2.42776	-0.397999	-0.280486	-0.567589
564639~172-R1~X5EC96	UEC	4741.73	1.03808	0	0	2062.61	0	4613.74	1397.86	0	20.8059	0	22039.4	0	0.521324	253.396	0	0.819761	-0.906925	-0.833254	-0.86829	0.762193	-0.75684	0.740948	1.61932	-0.34901	-0.362107	-1.05879	1.62748	-0.704236	-0.0119412	-0.332822	-0.567589
814844~326-R~Q0CQC2A50E76J86	COAD	471.769	869.293	295.382	610.751	2061.17	4.40689	5009.97	2.15011	0	337441	15827.1	139.937	48.298	0	7874.86	0	-0.0829192	0.652738	1.07164	1.59041	0.761984	-0.21533	0.760496	-0.417678	-0.34901	1.87504	1.35336	0.24117	0.374795	-0.397999	1.0872	-0.567589
967599~140-R~PPHM793	UCCC	2602.5	0	0	0	2052.17	0	0	0	0	0	0	301562	0	0	1135.77	0	0.584963	-1.09027	-0.833254	-0.86829	0.76068	-0.75684	-1.26121	-0.801099	-0.34901	-1.07687	-1.05879	2.34532	-0.704236	-0.397999	0.286478	-0.567589
827475~031-R6~PE1AK9	ARMS	5.0923	1456.65	0	0	2047.31	0	4525.63	24.9643	0	13.2744	0	0	1.57099	0	45.4652	0	-1.78652	0.785547	-0.833254	-0.86829	0.759974	-0.75684	0.736373	0.287149	-0.34901	-0.460366	-1.05879	-1.1166	-0.442832	-0.397999	-1.03615	-0.567589
658696~237-R~JYUQH4	COAD	5623.57	94.9805	896.718	878.852	2042.28	7.89246	145.74	0	0	43658.5	14842.8	8.29123	10.0396	0	37802.5	51.0653	0.886522	0.0850202	1.44254	1.72968	0.759241	-0.0556928	-0.0773688	-0.801099	-0.34901	1.4008	1.33734	-0.504967	-0.039443	-0.397999	1.73609	1.17944
427551~204-R~NFVCE2	LXSC	479.549	7.89581	0	0	2040.53	53.407	44.918	0	1.32563	1.31296	0	47.9797	0	0.364262	22823.6	5393.68	-0.0765291	-0.527473	-0.833254	-0.86829	0.758987	0.52548	-0.353073	-0.801099	0.303923	-0.882413	-1.05879	-0.0488364	-0.704236	-0.112203	1.52737	3.23065
567486~219-R~GPEU57V56A19	LUSC	959.459	6.98212	0	2.58539	2038.41	19.8318	0	0	0	0	160.444	1.73771	0	0	385.236	0	0.19457	-0.55538	-0.833254	-0.379001	0.758677	0.217448	-1.26121	-0.801099	-0.34901	-1.07687	0.209497	-0.840259	-0.704236	-0.397999	-0.160088	-0.567589
136153~299-R~AG0K62T78E11	USC	15038.7	2.60263	0	0	2033.45	13.4347	89.0195	0	0.648332	0	16.2137	38629	0	0	4104.44	0	1.27157	-0.760236	-0.833254	-0.86829	0.75795	0.0997423	-0.193326	-0.801099	0.0376203	-1.07687	-0.348903	1.78146	-0.704236	-0.397999	0.817691	-0.567589
967225~005-R~UN9E86	READ	4892.81	140181	736.133	95.6892	2027.88	10.5371	43225.7	0	0	178038	16003	7.86154	991.865	0	22987.5	0	0.832037	1.96135	1.37657	0.883485	0.757133	0.027847	1.27185	-0.801099	-0.34901	1.72676	1.35611	-0.517959	1.20602	-0.397999	1.53033	-0.567589
K75429~239-R~C27FW6Q05	PROSTATE	646.506	606.607	0	0	2016.36	217.967	2550.8	1270.59	0	0	0	1667.43	0	12.2961	262.771	0	0.0402125	0.560216	-0.833254	-0.86829	0.755436	0.972255	0.600354	1.58744	-0.34901	-1.07687	-1.05879	0.91928	-0.704236	1.98274	-0.317851	-0.567589
894883~131-R~ND8W86EA1_RG-YJ5	ANSC	1221.19	3036.27	0	0	2015.93	8928.42	86540.3	39.2332	0	6.87713	2.92536	5031.44	8.89372	0	3794.79	1170.12	0.288915	0.97459	-0.833254	-0.86829	0.755372	2.16207	1.43658	0.433498	-0.34901	-0.598233	-0.717664	1.22221	-0.0697809	-0.397999	0.785251	2.5555
476745~003-R~QT7N67	READ	1307.76	11700.6	918.03	307.814	2012.01	6.91396	1676.7	4.88301	0	411198	14884.6	0	675.905	0	4005.78	54.5863	0.315707	1.3219	1.45039	1.32846	0.754793	-0.0930972	0.500834	-0.208955	-0.34901	1.92088	1.33804	-1.1166	1.09998	-0.397999	0.807628	1.20837
461769~161-T~NVY	BLCA	58.8332	8.69907	4.81982	0	2008.42	15.4164	2.90518	11.5974	0	11.6097	656.722	2.90518	1.93678	0	210.248	17.5545	-0.892146	-0.505212	-0.243789	-0.86829	0.754261	0.141021	-0.937929	0.0454781	-0.34901	-0.489123	0.559891	-0.742801	-0.406008	-0.397999	-0.409708	0.723385
BL0479~F1894~M23	BLCA	786.892	643.869	6.59931	15.9513	2007.32	7.75984	141.064	33.0989	0	145.824	12.3557	18329.6	10.0012	0	483.874	35.0458	0.117035	0.575543	-0.154499	0.216283	0.754098	-0.0605138	-0.0850541	0.378219	-0.34901	0.0801414	-0.412206	1.57691	-0.0404088	-0.397999	-0.0660005	1.01691
979744~088-R~EKXG79	COAD	1028.18	18445.4	521.922	660.939	1989.11	24.712	62117.2	365.516	0	176683	19102.9	4.8213	1694.99	0	4848.03	0	0.221625	1.43911	1.26167	1.62063	0.751383	0.284983	1.35789	1.17176	-0.34901	1.72499	1.40028	-0.633258	1.35424	-0.397999	0.886554	-0.567589
269647~328-T~X98UU4TW7_RG-PX1K46NY3	LUAD	8601.66	29.3046	2.74699	5.23795	1988.26	63.5163	1536.87	13.7372	0	0	484.749	10561.6	0	0	4448.14	1663.32	1.05288	-0.211844	-0.391154	-0.166794	0.751255	0.580162	0.480181	0.0979007	-0.34901	-1.07687	0.484283	1.42565	-0.704236	-0.397999	0.85095	2.71085
217524~143-R4~M438	PAAD	43379.2	52789.2	4701.28	5719.01	1982.98	277017	2.02192e+06	128021	0	1389.01	36325.2	192.076	1.15047	0	7346.97	6.96603	1.68628	1.70986	1.99675	2.44701	0.750463	3.26414	2.18438	3.12854	-0.34901	0.601416	1.56059	0.327541	-0.492275	-0.397999	1.0585	0.349657
593322~323-R~AT4	BLCA	218.216	33.0222	0	0.966144	1982.55	0.656438	9.3884	0	0	132.4	2.08663	17332.9	6.37441	0	300.784	0	-0.383799	-0.182047	-0.833254	-0.609222	0.750398	-0.594911	-0.705751	-0.801099	-0.34901	0.0579064	-0.777628	1.56157	-0.151135	-0.397999	-0.262158	-0.567589
273589~319-R~AT4	READ	263.37	276938	441.947	271.014	1979.23	1.89902	76.8722	44.4114	0	341697	22173.6	0	3040.56	0	5808.12	0	-0.310475	2.13667	1.20611	1.27984	0.7499	-0.415323	-0.227725	0.473955	-0.34901	1.87794	1.43746	-1.1166	1.51593	-0.397999	0.961285	-0.567589
546332~049-T~PAG	COAD	1265.52	178.266	209.324	494.888	1978.29	3.45405	75.9176	0	0	14451	34173.8	549.857	33.0813	0	18632.5	0	0.302863	0.24589	0.956842	1.50995	0.749758	-0.277533	-0.230652	-0.801099	-0.34901	1.14442	1.54536	0.61521	0.272609	-0.397999	1.44344	-0.567589
328469~098-R~E9CF81N91	COAD	6491.4	279230	240.53	109.493	1974.83	36.9216	71214.2	523.011	0	20065.4	7548.79	557.279	224.833	0	4667.82	3.47625	0.942697	2.13879	1.00314	0.934624	0.749236	0.409658	1.39033	1.29121	-0.34901	1.22053	1.16869	0.618882	0.796099	-0.397999	0.870888	0.0948846
235635~245-T~D33M941Y64	CEAD	1157.13	137.924	0	12.664	1972.36	0	0	268.514	0	1436.46	0	55.4376	0	0	616.401	0	0.267838	0.180241	-0.833254	0.133674	0.748863	-0.75684	-1.26121	1.06904	-0.34901	0.609201	-1.05879	-0.00994701	-0.704236	-0.397999	0.0339563	-0.567589
983979~030-R~T5VK35_RG-T49UK5	ANSC	1544.36	72.6378	0	0	1971.69	0	3508.56	133.217	0	0	1.74528	286.747	1.73724	0	71.9137	0	0.380763	0.0167847	-0.833254	-0.86829	0.748761	-0.75684	0.675982	0.836076	-0.34901	-1.07687	-0.806863	0.437022	-0.425488	-0.397999	-0.849761	-0.567589
967225~005-R~UN8E17F22	READ	2151.13	442601	1494.55	95.7961	1967.79	36.9574	17610.8	0	0	114853	14967.2	2.90951	2463.76	0	13046.8	0	0.510423	2.25741	1.61335	0.883908	0.748171	0.40996	1.05878	-0.801099	-0.34901	1.62511	1.33942	-0.742496	1.45772	-0.397999	1.29603	-0.567589
384148~302-R~UAEF25	MCC	1809.39	0	0	0	1966.82	0	0	2.54953	0	0	0	0	0	9.79098	397.02	0	0.44273	-1.09027	-0.833254	-0.86829	0.748025	-0.75684	-1.26121	-0.377788	-0.34901	-1.07687	-1.05879	-1.1166	-0.704236	1.79066	-0.147655	-0.567589
245127~232-R~KE6L74	OCSC	248.551	125.169	0	0	1956.18	0	15.113	0	0	1.80733	0	153.192	0	0	329.588	2247.25	-0.333059	0.155443	-0.833254	-0.86829	0.746409	-0.75684	-0.601588	-0.801099	-0.34901	-0.837492	-1.05879	0.265835	-0.704236	-0.397999	-0.224447	2.84378
845751~090-R~XM8	OCSC	205.429	103.048	0	0	1950.92	4.95952	30.7247	26.4199	0	208.032	12.2898	1363.39	3.54693	0	581.693	44.4489	-0.407327	0.105802	-0.833254	-0.86829	0.745607	-0.184106	-0.44082	0.305376	-0.34901	0.16206	-0.41344	0.864079	-0.284998	-0.397999	0.0100215	1.11937
299373~070-T~EWFE10G64	COAD	143.74	2968.73	350.503	219.11	1944.47	19.05	66565.5	11.72	0	105254	10846.5	24.8507	584.723	0	5405.01	0	-0.546314	0.968799	1.12873	1.19871	0.744621	0.205176	1.37431	0.0487133	-0.34901	1.60487	1.2591	-0.224191	1.05993	-0.397999	0.931535	-0.567589
953693~121-R3~W6GJ58	PAAD	45424.3	633.694	682.51	280.293	1942.03	2818.38	286680	137.315	0	75922	32497	18203.6	127198	0	3569.77	9.18524	1.70431	0.571447	1.3513	1.2927	0.744246	1.79217	1.72082	0.846125	-0.34901	1.52911	1.53281	1.57502	2.54943	-0.397999	0.75997	0.458282
671287~276-R~AAT	PAAD	7419.65	122.07	116.488	0	1934.74	1411.55	24408.4	1141.16	0	33.1039	1791.5	0	1680.72	0	328.501	0	0.995013	0.149037	0.761954	-0.86829	0.743126	1.57041	1.13623	1.55157	-0.34901	-0.258394	0.809993	-1.1166	1.3519	-0.397999	-0.225809	-0.567589
825966~067-R~U7C	COAD	8104.9	210340	562.345	201.56	1931.52	35.8651	45042.2	22442.2	0	0	36836.7	3.15396	3907.86	0	49.8409	0	1.02959	2.06584	1.28659	1.16687	0.74263	0.400591	1.28162	2.54671	-0.34901	-1.07687	1.56408	-0.725854	1.58538	-0.397999	-0.998923	-0.567589
555926~031-R~TPT	COAD	566.028	1007.57	507.589	338.84	1929.43	448.03	1183.02	4.73311	0	25463.3	16533.5	48.7587	8662.39	0	16084.5	2.38371	-0.0117459	0.69071	1.25236	1.36515	0.742308	1.20269	0.41813	-0.21758	-0.34901	1.27578	1.36425	-0.0445068	1.8057	-0.397999	1.38261	-0.0287946
562418~175-R~FWYP08	MRLS	2.02981	2.05248	0	0	1928.22	0	0	0	0	0	0	22.2287	0	0	56.8699	0	-2.05998	-0.802908	-0.833254	-0.86829	0.74212	-0.75684	-1.26121	-0.801099	-0.34901	-1.07687	-1.05879	-0.253538	-0.704236	-0.397999	-0.945354	-0.567589
919269~233-R2~GP2G51G91G96	COADREAD	305.698	142218	661.78	559.202	1922.75	50.329	5077.75	0	0	1.47687e+06	5763.89	99.1348	237.047	0	9799.56	0	-0.252334	1.96506	1.34099	1.55668	0.741273	0.506793	0.763684	-0.801099	-0.34901	2.21739	1.1014	0.147384	0.81068	-0.397999	1.17764	-0.567589
112475~105-R~G2WP48PG4	SOC	32454	7.28898	11.7161	2.1482	1914.24	13.7709	227.142	4.37489	0	30.5582	0	7527.41	0	0	15148	0	1.57269	-0.545667	0.0177979	-0.42883	0.739952	0.107131	0.0273557	-0.239139	-0.34901	-0.276384	-1.05879	1.33273	-0.704236	-0.397999	1.3578	-0.567589
172845~121-B~M770J02J32	COAD	421.28	86665.9	761.703	381.524	1907.95	1.14128	19057	2.42824	26.6957	51999.9	7253.99	0	28460.7	0	6433.85	0	-0.127133	1.83752	1.38799	1.41049	0.738971	-0.512535	1.0775	-0.389406	2.22042	1.44135	1.15876	-1.1166	2.13497	-0.397999	1.0036	-0.567589
889142~216-R~T63TC7TS1U23UL4	BLSC	263.94	2.33187	0	0.81426	1901.57	1.63867	8.99796	1.16571	0	0	0.579612	810.085	0	0	101.408	24.6662	-0.309632	-0.780355	-0.833254	-0.64003	0.737973	-0.445516	-0.714842	-0.542882	-0.34901	-1.07687	-0.94474	0.721371	-0.704236	-0.397999	-0.709241	0.8668
886662~343-R~Q2XNG7QA2TK7	UEC	36617.1	221.193	0	0	1897.75	24.2074	126694	8302.47	0	0	323.386	19700.7	0	8.99429	3894.6	977.621	1.61994	0.30117	-0.833254	-0.86829	0.737374	0.278623	1.52703	2.21445	-0.34901	-1.07687	0.383562	1.5967	-0.704236	1.72009	0.795988	2.47613
233313~265-R~B90KAGN94JG9KG5	BLCA	465.098	4349.31	1.63517	4.6843	1897.44	107.02	877.186	8.13431	0	25.1521	0	215.07	0	0	2066.69	0	-0.0884824	1.06711	-0.508965	-0.20241	0.737326	0.745535	0.34722	-0.0619373	-0.34901	-0.319959	-1.05879	0.358415	-0.704236	-0.397999	0.533956	-0.567589
244465~170-R~WVEQA5	READ	61.086	2977.41	3020.31	39.9807	1897.23	13.9866	42120.5	0	0	1.21397e+06	14898.6	9.9781	1257.25	0	14551.3	0	-0.877676	0.96955	1.8487	0.554551	0.737293	0.111782	1.26571	-0.801099	-0.34901	2.17193	1.33828	-0.45919	1.27159	-0.397999	1.34118	-0.567589
982778~135-R~XCTKP2QV3	PAAD	20771.8	17.2269	63.1342	11.7283	1893.54	7314.11	145852	238.819	0	8.59325	330.972	7859.37	669.79	0	6733.66	0	1.398	-0.342759	0.55935	0.106492	0.736712	2.09809	1.56045	1.03003	-0.34901	-0.552526	0.389329	1.34457	1.09747	-0.397999	1.02244	-0.567589
152527~244-T~KNXE84_RG-T41	LUSC	50.9973	314.776	0	0	1884.58	0	0	3.00243	0	1.00217	0	62.923	0	0	1093.88	0	-0.947099	0.39168	-0.833254	-0.86829	0.7353	-0.75684	-1.26121	-0.33766	-0.34901	-0.915875	-1.05879	0.0242266	-0.704236	-0.397999	0.270946	-0.567589
991263~137-R1~V8WGN4N88	COAD	1530.74	5170.52	699.366	536.71	1876.43	0	1121.51	0	0	2.12025e+06	25819.4	0	249.632	0	56464.6	0	0.377297	1.11164	1.35945	1.54098	0.734009	-0.75684	0.40547	-0.801099	-0.34901	2.30125	1.47544	-1.1166	0.824941	-0.397999	1.90207	-0.567589
958667~338-R~AE3WE9	COAD	1870.76	26272.7	1836.72	111.162	1874.39	7.36214	174.977	0	0	649136	13755	0	17069.1	0	9597.79	0	0.455781	1.53019	1.68231	0.940367	0.733685	-0.0754222	-0.0342521	-0.801099	-0.34901	2.02676	1.31836	-1.1166	1.99345	-0.397999	1.16904	-0.567589
777334~354-R5~Q8U	PAAD	48001.6	219.121	5696.62	4621.48	1870.39	66037	456687	1185.62	0	11008.9	21051.7	6543.26	43254.2	0	16570.9	0	1.72592	0.298757	2.06101	2.36537	0.733049	2.80407	1.83131	1.56433	-0.34901	1.08133	1.42451	1.29429	2.25084	-0.397999	1.39494	-0.567589
391396~364-R~I18NA6M938M93	OPHSC	471.067	40.79	0	2.16364	1869.1	6.95012	14.9299	25.9526	0	155.951	3.68779	2051.7	26.1443	0	90.3648	3.73643	-0.0835013	-0.129093	-0.833254	-0.426956	0.732843	-0.0916345	-0.6043	0.299631	-0.34901	0.0956082	-0.673384	0.976154	0.209609	-0.397999	-0.756442	0.119857
K75429~239-R~C28FX1Q23Q45	PROSTATE	350.601	323.139	0	0	1867.07	78.3439	890.946	1124.76	0	2.94522	0	1148.97	0	46.7309	284.414	33.0883	-0.198844	0.398411	-0.833254	-0.86829	0.732519	0.64654	0.350909	1.54674	-0.34901	-0.758583	-1.05879	0.817166	-0.704236	3.15873	-0.285229	0.992233
476745~003-R~QT9K19NJ9QU6	READ	293.19	1764.27	951.146	1024.84	1865.51	4.07712	1088.53	0	0	360703	16679.1	0	907.813	0	7523.47	0	-0.268634	0.834853	1.46224	1.7885	0.73227	-0.235522	0.398394	-0.801099	-0.34901	1.8905	1.36644	-1.1166	1.18153	-0.397999	1.06832	-0.567589
297248~317-R~AS2NA9E78F14FG0G41HV4	LXSC	2062.07	423.498	0	72.1477	1862.55	0	170.24	303.938	37.4796	1400.33	20.844	935.546	62.6727	0	489.788	42.2406	0.493879	0.467869	-0.833254	0.776566	0.731797	-0.75684	-0.0407282	1.1103	2.47483	0.603297	-0.289477	0.760836	0.445627	-0.397999	-0.0609854	1.09735
128236~265-R4~J5PE67K06	PAAD	18721.4	58.3209	3193.58	188.633	1860.6	39210.7	290899	158.397	0	4716.13	970.11	16860.8	39077.7	0	4198.8	0	1.35732	-0.0388872	1.86737	1.1416	0.731485	2.63682	1.72428	0.893529	-0.34901	0.884773	0.657094	1.55399	2.22273	-0.397999	0.827091	-0.567589
323965~272-R~E55	PAAD	13087.3	8.69055	144.151	14.7871	1847.81	25.6067	335.501	71.3755	0	655.675	657.879	511.119	78.5426	0	2241.25	62.5785	1.21716	-0.505438	0.832718	0.189018	0.729429	0.295958	0.119582	0.629705	-0.34901	0.427518	0.560329	0.595202	0.507231	-0.397999	0.567485	1.26774
K83135~075-R2~C83EW5	PRAD	1491.07	714.983	0	0	1836.04	234.277	410.492	112.712	0	72.7727	5.18662	60.6958	0	6.86583	726.673	0	0.367024	0.60248	-0.833254	-0.86829	0.727526	0.995307	0.167325	0.780676	-0.34901	-0.0794642	-0.604177	0.0144958	-0.704236	1.49974	0.101938	-0.567589
839793~233-R4~JXTJP2	PAAD	36589.1	109.897	1154.03	1420.39	1828.68	42022.1	600837	11.1738	0	1836.38	14134.5	3761.3	137664	0	1381.76	0	1.61964	0.122218	1.52688	1.91347	0.72633	2.65904	1.89641	0.0340481	-0.34901	0.666123	1.32514	1.1424	2.57132	-0.397999	0.367512	-0.567589
777334~354-R5~Q8UPY7UC0	PAAD	38977.8	24.5626	2194.21	687.25	1826.82	31286.6	280037	531.178	0	3442.18	39979.5	8682.77	16434.7	0	25848.1	3.10694	1.6444	-0.255663	1.7418	1.63556	0.726026	2.56439	1.71525	1.29638	-0.34901	0.81177	1.58451	1.37191	1.98296	-0.397999	1.57884	0.0568242
277826~050-R~K2K	MACR	3394.72	87315.8	381.157	292.22	1823.35	63.3848	376.639	15.7835	165.381	1.04594e+06	21333	3.74354	554.808	0.982905	6169.13	31.2151	0.688965	1.83944	1.15671	1.30861	0.725459	0.579508	0.146951	0.141348	3.60753	2.13738	1.42782	-0.689437	1.04541	0.23187	0.986227	0.96725
765638~272-R~AG2I09	LUSC	379.765	56.5719	0	0	1821.39	28.1566	150.552	2078.18	0	123.159	502.145	291.425	0	53.9083	1383.86	7.7029	-0.167647	-0.0465935	-0.833254	-0.86829	0.725139	0.325323	-0.069711	1.75175	-0.34901	0.041257	0.49306	0.441447	-0.704236	3.28763	0.36814	0.388762
777334~354-R3~Q8NUU4YC3_RG-A80G93P45T74U79	PAAD	33692.2	2336.73	1476.49	731.202	1818.07	1432.95	442161	50.667	0	1183.22	15309.3	20912.8	412.962	0	14877.5	4.80895	1.58735	0.907181	1.60929	1.65928	0.724595	1.57524	1.82364	0.517079	-0.34901	0.564258	1.34506	1.61309	0.963849	-0.397999	1.35035	0.210077
871537~170-R~T32	OPHSC	38.9075	2.269	4.52337	0	1815.77	2.12754	3.04453	0	0	0	0	1339.6	0	0	698.088	84.6353	-1.0507	-0.78526	-0.261286	-0.86829	0.724219	-0.390979	-0.929608	-0.801099	-0.34901	-1.07687	-1.05879	0.859253	-0.704236	-0.397999	0.0853595	1.39938
567486~219-R~GPEU61	LUSC	1017.2	9.47042	0	2.04244	1810.21	90.6263	2.93254	10.1974	0	29.1737	160.23	0	0	1.91834	360.028	0	0.217423	-0.485506	-0.833254	-0.441924	0.723305	0.692721	-0.936272	0.00610972	-0.34901	-0.286788	0.209166	-1.1166	-0.704236	0.587447	-0.188009	-0.567589
477875~180-R~X4QN44	LUSC	198.59	2.20647	0	0	1809.97	0	8.3484	0	0	0	0	19.857	1.46103	0	6133.41	0	-0.420517	-0.790234	-0.833254	-0.86829	0.723266	-0.75684	-0.730783	-0.801099	-0.34901	-1.07687	-1.05879	-0.283089	-0.454933	-0.397999	0.983825	-0.567589
461769~161-T~NVYE25J75	BLCA	94.2768	26.3993	0	0	1808.39	67.4753	0.80212	66.3864	0	9.61235	393.843	3.20848	1.60424	17.1131	440.21	0.80212	-0.710015	-0.237796	-0.833254	-0.86829	0.723005	0.599271	-1.12145	0.605838	-0.34901	-0.529113	0.432594	-0.722276	-0.439276	2.2672	-0.105039	-0.307263
919269~233-R1~GK9	COADREAD	3085.11	119671	656.291	369.293	1807.97	34.1877	494.702	0	0	1.51616e+06	7533.55	2.54296	340.913	0	5839.95	0	0.651537	1.92061	1.33821	1.39804	0.722936	0.385649	0.211508	-0.801099	-0.34901	2.22348	1.16819	-0.76951	0.910914	-0.397999	0.963546	-0.567589
616732~234-R3~H3GN16	PAAD	39728.5	8035.69	2637.09	1838.18	1800.11	55654.9	403163	965.069	0	1210.49	24570.5	38.8989	61062.1	0	11810.4	0	1.65186	1.22516	1.80331	2.01221	0.721638	2.74919	1.80173	1.49562	-0.34901	0.569538	1.46307	-0.105102	2.34628	-0.397999	1.25485	-0.567589
732878~109-T~C3T	LUSC	262.114	0	0	0	1795.72	0	0	0	0	0	18.9508	11488.5	0	0.324673	2567.39	0	-0.312339	-1.09027	-0.833254	-0.86829	0.720911	-0.75684	-1.26121	-0.801099	-0.34901	-1.07687	-0.312093	1.44873	-0.704236	-0.139297	0.623662	-0.567589
672682~312-R~KNEUE5X48	LUSC	940.703	10.8247	0	21.0929	1785.01	12.5489	176.562	134.907	0	14.9824	0	2550.3	0	0	1874.36	59.9263	0.186849	-0.454183	-0.833254	0.317795	0.719129	0.0794216	-0.032125	0.840257	-0.34901	-0.434157	-1.05879	1.03582	-0.704236	-0.397999	0.493569	1.24891
243952~196-R~A20M882	BLCA	213.611	4653.2	2.02593	2.7663	1769.84	3.1758	33.4831	6.78156	0	198.383	16.1704	11.3252	0	0	746.923	100.377	-0.39211	1.0845	-0.462688	-0.360138	0.716586	-0.298231	-0.421035	-0.115496	-0.34901	0.151101	-0.349531	-0.427431	-0.704236	-0.397999	0.113292	1.47397
567486~219-R~GPFR15	LUSC	6398.01	15.406	5.70583	1.20001	1768.69	33.4655	4.87871	10.545	0	2.42751	11.4638	4.03644	0	0	1932.57	0	0.937024	-0.369862	-0.196362	-0.566156	0.716393	0.378996	-0.840862	0.016327	-0.34901	-0.791204	-0.429448	-0.672996	-0.704236	-0.397999	0.506213	-0.567589
K11815~334-T~KYQ	COAD	108.273	87.5716	283.332	685.56	1757.85	0	6.64394	0	0	50666.9	8725.6	85.8932	150.939	0	6144.9	0	-0.656355	0.0643336	1.05775	1.63462	0.714562	-0.75684	-0.778551	-0.801099	-0.34901	1.43533	1.20483	0.108465	0.686388	-0.397999	0.984599	-0.567589
521955~158-R6~H5CDY3GN6	PAAD	172.813	9.11294	174.99	155.679	1752.22	1221.31	23896.1	0	0	14510	1717.65	3598.37	10588.8	0	988.894	0	-0.474655	-0.494452	0.897196	1.06845	0.713605	1.524	1.1312	-0.801099	-0.34901	1.14536	0.799499	1.13025	1.86128	-0.397999	0.229246	-0.567589
K83135~075-R1~C77EW2	PRAD	1438.78	428.016	0	3.42747	1751.73	306.667	2123.73	56.6559	0	40.4421	1.80816	16.3845	0	30.8287	673.186	0	0.353059	0.470595	-0.833254	-0.298162	0.713523	1.08138	0.55689	0.553727	-0.34901	-0.213199	-0.801214	-0.333058	-0.704236	2.7859	0.0703547	-0.567589
279428~182-R~JWP	COAD	8468.11	7377.19	354.515	329.552	1750.13	0	1272.79	8.53785	0	96976.3	12456	67.5808	610.497	0	2868.42	8.62389	1.04675	1.20314	1.13252	1.35453	0.713249	-0.75684	0.435472	-0.0474919	-0.34901	1.58587	1.29361	0.0435255	1.07185	-0.397999	0.669511	0.433224
732878~109-T~C3TWC2XG1	LUSC	333.575	0	2.14875	0	1749.51	0	47.1854	0	0	0	1.07895	12446.9	0	10.157	1544.95	0	-0.218275	-1.09027	-0.449371	-0.86829	0.713144	-0.75684	-0.341635	-0.801099	-0.34901	-1.07687	-0.876218	1.47072	-0.704236	1.82135	0.413661	-0.567589
135598~235-R~N5TNW4_RG-T66U59	READ	2493.62	586404	497.274	133.081	1748.6	59.5825	2337.3	254.001	15.2965	238999	17224.3	3734.13	10754.5	1.88208	5465.22	0	0.568238	2.32985	1.24551	1.00877	0.71299	0.559976	0.579619	1.05054	1.81015	1.79505	1.37446	1.14041	1.86558	0.575942	0.936117	-0.567589
983979~030-R~T5V	ANSC	1214.52	64.163	0	0	1748.46	0	1486.5	32.6178	0	0	0	302.487	0	0	281.57	8.81644	0.286771	-0.0146999	-0.833254	-0.86829	0.712965	-0.75684	0.472279	0.373472	-0.34901	-1.07687	-1.05879	0.451635	-0.704236	-0.397999	-0.289371	0.441981
521955~158-R4~H2AD52DW3	PAAD	2914.1	0	304.57	201.189	1738.59	1326.57	19307.6	34.6828	0	34742.5	8361.28	6101.43	24175.5	0	1291.08	0	0.629219	-1.09027	1.08186	1.16617	0.71128	1.55051	1.0806	0.393391	-0.34901	1.34783	1.19419	1.27511	2.0898	-0.397999	0.339453	-0.567589
485176~168-R4~WUQVH1WW5	PAAD	46520	841463	2058.03	2774.38	1737.31	69622.1	932841	602310	0	133.243	72409.1	1773.45	2.77344	0	808.202	0	1.71365	2.42285	1.72037	2.16988	0.711059	2.82104	2.00081	3.646	-0.34901	0.0593674	1.73267	0.936184	-0.336616	-0.397999	0.145869	-0.567589
987419~145-R~HPNCC1_RG-E95T08	OUTT	728.492	29670.9	3082.38	84.6569	1735.12	6.95567	32.5211	23.572	0	32382.9	40544.6	59.4294	32779.4	0	14110.6	0	0.086886	1.56151	1.85551	0.83706	0.710684	-0.0914107	-0.427749	0.268731	-0.34901	1.33152	1.58801	0.00880482	2.17408	-0.397999	1.32845	-0.567589
454973~116-R2~NTFQK1_RG-YT6	PAAD	369.387	160.154	29.5184	19.4736	1727.7	2693.87	29862.4	2.9396	0	20.5338	437.147	8298.25	0	0	1101.12	0	-0.178466	0.218464	0.3108	0.288628	0.709407	1.77768	1.18409	-0.342947	-0.34901	-0.365019	0.458555	1.35948	-0.704236	-0.397999	0.27367	-0.567589
551195~344-R~CEVWA1WW9	COAD	930.833	21294.8	768.224	599.014	1725.21	3.11816	629.234	0	0	192563	16385	158.561	80.521	0	11897.7	0	0.182725	1.47609	1.39084	1.58299	0.708978	-0.302691	0.268489	-0.801099	-0.34901	1.74495	1.362	0.275225	0.514032	-0.397999	1.25789	-0.567589
461769~161-T~NVYE27J79	BLCA	86.6902	21.8185	0	0	1724.61	233.59	0	96.9234	0	21.8883	13.1506	2.44038	0	0	358.989	47.328	-0.742499	-0.284906	-0.833254	-0.86829	0.708874	0.99437	-1.26121	0.730726	-0.34901	-0.350873	-0.397783	-0.777572	-0.704236	-0.397999	-0.1892	1.14652
341922~053-R~UXX	COADREAD	277.636	77712	242.081	56.9643	1722.63	2.3243	10553.6	86.5549	21.4146	251939	13539.5	181.045	85.4385	13.3192	2644.37	0	-0.289901	1.80944	1.00529	0.687414	0.708532	-0.371402	0.937274	0.693327	2.05675	1.80727	1.31442	0.311397	0.530246	2.05095	0.635878	-0.567589
K83135~075-R2~C84ET0	PRAD	600.274	193.659	0	0	1722.41	261.974	505.892	5.40639	0	18.8793	2.72706	7.26136	0	12.9448	732.643	0	0.0112118	0.267103	-0.833254	-0.86829	0.708494	1.03102	0.216805	-0.180476	-0.34901	-0.383558	-0.730595	-0.537203	-0.704236	2.02657	0.105317	-0.567589
932174~294-R~KX4	OPHSC	435.461	12.1166	0	0.615822	1719.88	0.494142	223.341	0	2.09732	20.0392	0	7246.97	0.527897	4.17812	560.166	20.1929	-0.114203	-0.427484	-0.833254	-0.684416	0.708056	-0.627997	0.0233688	-0.801099	0.525603	-0.370407	-1.05879	1.32232	-0.586892	1.11506	-0.00555065	0.782151
862989~056-R~JJUXW5	STAD	4509.37	0	830.865	0	1717.39	2.15544	1433.32	0	0	1289.31	10553.5	1136.73	56262.7	0	10259.1	0	0.800096	-1.09027	1.41704	-0.86829	0.707625	-0.388129	0.46364	-0.801099	-0.34901	0.584156	1.25227	0.814231	2.32362	-0.397999	1.1966	-0.567589
165739~295-R~AM4IJ6	PAAD	39368	1.63948	4812.19	9309.16	1716.52	61130.4	617038	13544.8	0	4675.11	67833.5	0.823049	12500.3	0.151759	5893.37	42.0339	1.6483	-0.840341	2.00455	2.63367	0.707473	2.7793	1.90273	2.37799	-0.34901	0.882748	1.71639	-0.95183	1.90722	-0.267998	0.967312	1.09523
854754~265-R1~QV0	PAAD	13921.6	93235	3577.55	378.585	1714.84	159747	1.37224e+06	122.822	0	80.8644	16258.9	3.23672	6698.67	0	1413.08	0	1.24136	1.85633	1.90535	1.40753	0.707183	3.08751	2.0924	0.809138	-0.34901	-0.0553289	1.36007	-0.720441	1.73454	-0.397999	0.376779	-0.567589
362531~283-R~G7PFT5	COAD	232.227	9753.54	1838.16	946.391	1713.87	17.0642	57008.5	0	0	1.05931e+06	15639	2.70556	243.696	0	7800.45	0	-0.359544	1.27504	1.68257	1.75802	0.707014	0.17171	1.33753	-0.801099	-0.34901	2.14033	1.35037	-0.757198	0.818306	-0.397999	1.08327	-0.567589
168753~222-R~YEVA94	BLCA	7163.29	1291.62	159.25	33.5732	1713.87	0	69.4737	0	0	20.9034	0	0	0	0	3492.96	40.568	0.981249	0.754607	0.865839	0.489399	0.707014	-0.75684	-0.251415	-0.801099	-0.34901	-0.361072	-1.05879	-1.1166	-0.704236	-0.397999	0.750975	1.07992
K87607~352-T~KQD	SCLC	439.097	0.691864	10.4852	61.8655	1709.39	0.658285	56.6854	111.957	0	2.77431	14.7501	2.76745	0	41.4004	58.8632	0	-0.110954	-0.954867	-0.0162739	0.718518	0.706233	-0.594553	-0.298932	0.778451	-0.34901	-0.768853	-0.371069	-0.752652	-0.704236	3.04977	-0.931345	-0.567589
827478~307-R~AO2N44_RG-J23	LUSC	1198.19	148.083	0	7.95463	1708.77	20.6765	213.99	39.261	0	10.6542	42.2334	528.532	0.821051	2.12177	1284.56	0	0.281477	0.198415	-0.833254	-0.028262	0.706125	0.230202	0.0132652	0.433729	-0.34901	-0.507395	-0.119176	0.604377	-0.538303	0.649445	0.337362	-0.567589
395191~088-T~H5QU50	CESC	1261.49	7.66941	0	0	1707.71	0	546.792	0	0	1.2759	0	12797.9	0	0	10617.1	3970.92	0.301616	-0.534111	-0.833254	-0.86829	0.70594	-0.75684	0.23522	-0.801099	-0.34901	-0.886159	-1.05879	1.47835	-0.704236	-0.397999	1.21079	3.09532
135598~235-R~N5TNW2	READ	2126.37	525591	436.332	42.8267	1705.73	87.6565	2422.87	362.252	21.7813	158004	17124.9	2384.05	24683.9	0	5178.43	0	0.505894	2.30166	1.20184	0.580279	0.705596	0.682148	0.588148	1.16877	2.0693	1.69908	1.37301	1.01733	2.09556	-0.397999	0.913822	-0.567589
592915~224-R~A96AZ5IN5	ISTAD	9875.06	27466.7	287.145	0	1703.47	30437	222186	1225.11	0	29.2894	22385.9	0	1810.76	0	217.52	6.17302	1.10692	1.54163	1.06221	-0.86829	0.7052	2.55555	1.66034	1.57527	-0.34901	-0.2859	1.43984	-1.1166	1.37252	-0.397999	-0.395707	0.303309
279428~182-R~AX9	COAD	4359.65	1154.19	392.144	289.682	1695.97	1.33449	515.749	0	0.70944	136435	17506	62.8045	182.318	0	3789.52	0.717809	0.786879	0.725661	1.16619	1.30528	0.703885	-0.484815	0.221375	-0.801099	0.0657821	1.66504	1.37851	0.0237176	0.73836	-0.397999	0.784676	-0.328441
259778~044-R~TVVAN2	COAD	5930.8	15644.8	273.656	405.886	1690.26	0	3.98212	0.98974	0	125556	7423.47	9.99111	78.8528	0	2289.73	0	0.907343	1.3967	1.04616	1.43415	0.70288	-0.75684	-0.880132	-0.5712	-0.34901	1.64577	1.16452	-0.458865	0.508309	-0.397999	0.576333	-0.567589
193523~008-R~YN8W33	OUTT	7225.3	724.433	54.1829	104.463	1688.47	41.5471	274.936	20.3007	0	140.144	2.16339	2072.82	0	0	1630.26	663.45	0.984623	0.605856	0.509039	0.916767	0.702565	0.446586	0.0724922	0.220992	-0.34901	0.0709908	-0.7715	0.978963	-0.704236	-0.397999	0.435881	2.30499
384148~302-R~UAAJ51	MCC	1890.24	0	0	0	1686.38	0	0	2.56248	0	19.211	0	0	0	0	451.458	0	0.459835	-1.09027	-0.833254	-0.86829	0.702197	-0.75684	-1.26121	-0.376571	-0.34901	-0.379721	-1.05879	-1.1166	-0.704236	-0.397999	-0.094625	-0.567589
692585~246-R~AB7IJ0NI0	LUSC	200.989	1750.2	51.7445	50.7184	1686.32	168.89	1909.6	30.5894	0	193.134	47.0444	27.0171	9.24994	0	355.71	3.07693	-0.415839	0.832792	0.493914	0.643725	0.702186	0.89083	0.531681	0.352676	-0.34901	0.144915	-0.0928548	-0.202109	-0.0599891	-0.397999	-0.192986	0.0535833
572918~348-R~CJGQS3_RG-VD7	COAD	76.048	2409.13	1258.4	173.132	1675.89	33.8089	604.94	8.17474	0	449863	17733.3	29.1845	1055.52	4.4063	5796.15	0	-0.793151	0.915034	1.55584	1.10892	0.700338	0.382177	0.25916	-0.0604618	-0.34901	1.94172	1.38172	-0.181663	1.22322	1.15474	0.960432	-0.567589
586459~114-R~FWJ	UEC	1040.98	77.9222	0	1.89576	1667.41	33.9722	25486.2	963.868	0	19.4954	30.1387	30730.4	4.05758	0	743.935	0	0.226462	0.0346307	-0.833254	-0.460859	0.698826	0.383679	1.14649	1.49521	-0.34901	-0.37648	-0.201038	1.71869	-0.255534	-0.397999	0.111636	-0.567589
352433~323-T~G7UFW1Q63V67	UCCC	8235.94	0	0	0	1663.17	0	132.639	174.643	0	6.26181	6.19179	9672.33	0	0	1160.57	64.8557	1.03587	-1.09027	-0.833254	-0.86829	0.698068	-0.75684	-0.0995621	0.925961	-0.34901	-0.617094	-0.566621	1.40152	-0.704236	-0.397999	0.295406	1.2833
868679~213-R~YCJWW2F59	PAAD	69473.1	267.974	5188.8	532.896	1663.11	35244.8	327869	2780.29	0	3106.66	67861.9	621.214	28563.1	0	20414.3	15.2776	1.87065	0.350371	2.02977	1.53825	0.698056	2.60261	1.75267	1.84897	-0.34901	0.787994	1.71649	0.648633	2.13596	-0.397999	1.48122	0.665518
777334~354-R1~Q8ATY7XQ1	PAAD	13268.8	7517.65	7431.86	9994.4	1658.12	248.334	103195	232.27	0	8009.59	16231.3	40908.4	137742	0	9511.45	254.216	1.22256	1.208	2.14999	2.66089	0.697162	1.01393	1.47835	1.02078	-0.34901	1.00758	1.35965	1.79719	2.57147	-0.397999	1.1653	1.88206
849917~123-R~E7WK31KT7N82	NHL	14.5289	465.713	0	40.8747	1650.13	7.32072	172.334	178.628	30.094	1460.95	7.53759	3944.55	80.4597	14.4143	20.2896	0	-1.42021	0.492283	-0.833254	0.56282	0.695723	-0.0770154	-0.0378429	0.933459	2.30995	0.613118	-0.52383	1.15545	0.513824	2.11876	-1.35902	-0.567589
284588~233-R~YKAQ58	LUSC	912.197	15.0621	0	0	1645.76	7.33889	0	0	0	0	0	22.7023	0	2.0052	2111.19	19.5794	0.174815	-0.375318	-0.833254	-0.86829	0.694933	-0.0763157	-1.26121	-0.801099	-0.34901	-1.07687	-1.05879	-0.247998	-0.704236	0.614432	0.542764	0.769167
683768~134-T~CR6GV7YJ3	OVT	5286.35	0	0.600944	0	1642.37	0	564.239	0	0	0	0	31261.9	0	0	2811.4	0	0.862318	-1.09027	-0.675755	-0.86829	0.694318	-0.75684	0.24266	-0.801099	-0.34901	-1.07687	-1.05879	1.7234	-0.704236	-0.397999	0.661206	-0.567589
695912~313-R~PWEKN3	LUAD	3360.45	0	24.4412	4.45454	1640.53	0	145.635	0	0	22.8018	9.19574	3137.01	0	0	1280.83	9.2911	0.684994	-1.09027	0.249901	-0.21822	0.693984	-0.75684	-0.0775394	-0.801099	-0.34901	-0.341797	-0.479553	1.09261	-0.704236	-0.397999	0.336158	0.462852
K75429~239-R~C28FX1Q22	PROSTATE	1520.02	546.018	0	3.31379	1638.8	51.4885	598.379	2895.78	0	13.942	0	1501.05	1.39163	39.7878	683.217	9.95169	0.374548	0.533166	-0.833254	-0.30813	0.693671	0.513961	0.256577	1.86256	-0.34901	-0.449766	-1.05879	0.890456	-0.462851	3.01409	0.0764642	0.490351
172845~142-T~M80	COAD	540.252	43988.7	835.927	348.093	1634.9	0	5895.38	29.8033	0	63415.4	7484.14	18.4107	89952.3	0	6949.44	0	-0.0299591	1.6629	1.41907	1.37544	0.692961	-0.75684	0.799108	0.344256	-0.34901	1.48737	1.16655	-0.302808	2.45352	-0.397999	1.03549	-0.567589
695912~313-R~PWEKN0QW7	LUAD	2976.45	0	458.628	490.291	1633.71	0	15.9143	0	0	3051.69	3384.31	126.574	5.97682	0	2255.28	76.2186	0.637505	-1.09027	1.21849	1.50638	0.692743	-0.75684	-0.590071	-0.801099	-0.34901	0.783855	0.968608	0.213836	-0.166478	-0.397999	0.570066	1.35366
661828~353-R~F7J	PAAD	19410.8	6540.41	13814	14605.9	1633.15	13610.7	95740.5	0	0	42612	45441.5	168.047	149495	0	1883.02	0	1.37147	1.17215	2.35744	2.80626	0.692641	2.29734	1.46056	-0.801099	-0.34901	1.39518	1.61645	0.291071	2.59414	-0.397999	0.495474	-0.567589
854754~265-R2~QV2	PAAD	2762.97	40436.9	345.5	273.289	1627.47	18699	241230	338.77	0	185.409	6653.99	0	660.233	0	1727.62	0	0.608378	1.64122	1.12393	1.28304	0.691605	2.39924	1.67985	1.14644	-0.34901	0.135497	1.13722	-1.1166	1.09349	-0.397999	0.459865	-0.567589
158597~082-R~MF1NW1	COAD	110.332	170416	455.908	78.5723	1620.07	0	10155	68.0314	57.9591	305231	8373.55	0	105.093	0	2534.58	0	-0.649049	2.01164	1.2165	0.808825	0.690246	-0.75684	0.928137	0.613898	2.80494	1.85177	1.19455	-1.1166	0.586963	-0.397999	0.618344	-0.567589
287614~091-R~VD8M952M290X03	LUSC	1527.39	0	14.2703	0	1619.44	0	0	0	0	30.8438	58.9075	7.34757	0	0	4761.39	59.7433	0.376439	-1.09027	0.0790584	-0.86829	0.69013	-0.75684	-1.26121	-0.801099	-0.34901	-0.274295	-0.0378053	-0.534354	-0.704236	-0.397999	0.879096	1.24758
461769~161-T~NVYE25J72P80	BLCA	160.362	55.1432	0	8.56389	1617.65	102.912	47.481	166.039	4.37006	26.3407	1627.51	4.39386	7.57067	4.99319	556.852	66.6575	-0.503752	-0.0530647	-0.833254	-0.00303855	0.689801	0.733094	-0.340184	0.909179	0.951331	-0.309652	0.786059	-0.654183	-0.10952	1.24956	-0.00800091	1.29523
551195~344-R~CEVWA6	COAD	2508.07	31643.4	1222.26	559.035	1603.59	11.9079	197.864	0	0	397693	18430.4	95.6656	247.508	0	10348.8	17.2125	0.5705	1.57808	1.54609	1.55657	0.6872	0.0638707	-0.00523785	-0.801099	-0.34901	1.91313	1.39134	0.137709	0.822585	-0.397999	1.2002	0.715161
765638~272-R~AG1	LUSC	165.227	14	0	0	1603.58	21.517	86.1871	132.357	0	92.9628	185.424	1897.08	0	15.7359	885.59	200.584	-0.492126	-0.392934	-0.833254	-0.86829	0.687199	0.242409	-0.200912	0.833927	-0.34901	-0.0233649	0.245385	0.954666	-0.704236	2.19444	0.183652	1.77779
422866~222-R5~H4QLX3	PAAD	14541.7	72.2208	61.326	0	1602.03	361.121	6538.28	3.33419	0	2.21904	1745.22	16949	0	0	368.323	0	1.25842	0.0153224	0.549779	-0.86829	0.686911	1.13367	0.823666	-0.31105	-0.34901	-0.805757	0.803469	1.55543	-0.704236	-0.397999	-0.178611	-0.567589
172845~288-R~J38JF0	COAD	826.161	49402.9	532.184	459.738	1589.48	8.20795	2165.74	0	143.817	68060.3	23174.1	0	52388.9	5.82288	13347.3	0	0.136077	1.69279	1.26817	1.48178	0.684568	-0.0445065	0.561537	-0.801099	3.50015	1.50377	1.44847	-1.1166	2.30387	1.36886	1.30545	-0.567589
777334~354-R3~Q8NUV0XT3CJ5A66E70	PAAD	29015.7	2875.61	2325.33	625.933	1585.44	1868.92	128087	483.879	0	2517.38	13486.7	39022.9	9149.1	0	10787.8	46.4547	1.52885	0.960596	1.76122	1.59981	0.683809	1.66042	1.52963	1.26528	-0.34901	0.739236	1.31344	1.78424	1.82083	-0.397999	1.21739	1.13846
567486~219-R~GPEU57V55	LUSC	1439.91	10.0885	0	0	1585.03	65.0203	1.22695	4.58709	0	9.15698	265.222	0	0.914057	0	466.28	1.86707	0.353366	-0.470736	-0.833254	-0.86829	0.683733	0.587557	-1.07122	-0.226201	-0.34901	-0.539284	0.334268	-1.1166	-0.524514	-0.397999	-0.0812907	-0.102028
112475~105-R~G2UN84PK7VP5Y62	SOC	34069.7	0	0.960861	0	1584.67	0	43.527	0	0	1.9109	0.964412	22684.3	0	0	7903.59	3.89682	1.59171	-1.09027	-0.607884	-0.86829	0.683665	-0.75684	-0.360373	-0.801099	-0.34901	-0.82909	-0.890355	1.6354	-0.704236	-0.397999	1.0887	0.134577
365595~188-R2~P3YB92	PAAD	6713.8	25.8162	320.591	58.391	1580.41	1744.99	21528.4	0	0	3877.22	6885.51	2200.18	3183.49	20.8761	9971.91	0	0.955883	-0.243335	1.09896	0.696731	0.682864	1.63841	1.10644	-0.801099	-0.34901	0.839362	1.14575	0.995317	1.52865	2.44088	1.18486	-0.567589
463931~005-R~I40M470	PAAD	27490.2	300.883	337.054	329.123	1580.06	15841.6	189624	85032.9	0	8.89091	18410.3	2.96795	511.751	0	5323.48	39.7515	1.50771	0.380094	1.11567	1.35403	0.682798	2.34604	1.62273	2.99182	-0.34901	-0.54544	1.39107	-0.738425	1.02309	-0.397999	0.925248	1.07115
413561~133-T~HA0W01W66	COAD	0	860.45	0	0	1576.43	0	168.03	332.069	0	715.274	4539.7	973.824	5627.71	0	2283.32	0	-2.49395	0.650108	-0.833254	-0.86829	0.682112	-0.75684	-0.0438097	1.13979	-0.34901	0.447664	1.04186	0.771827	1.68632	-0.397999	0.575174	-0.567589
273541~280-R~E79	COAD	348.893	2760.98	1036.5	363.132	1573.34	0	24.1889	29.3506	0	1.19038e+06	13379.5	2.86539	203.024	0	8604.6	0	-0.20075	0.950124	1.49097	1.39161	0.681528	-0.75684	-0.495565	0.339308	-0.34901	2.16738	1.31145	-0.745611	0.767984	-0.397999	1.12385	-0.567589
429463~259-R~J4K	LUAD	15040.1	1890.45	1787.21	640.303	1570.13	2187.09	438061	9.46705	0	4347.8	12776	67972.9	90.1308	18.677	24474.4	0	1.27161	0.852632	1.67317	1.60849	0.680918	1.71083	1.82143	-0.0164274	-0.34901	0.865919	1.29994	1.93652	0.54488	2.3434	1.55625	-0.567589
784911~089-T~P69M46	COAD	70.2975	239.711	228.317	519.484	1564.37	28.2539	69317.4	0.60603	6.58153	739973	20888.1	3.03015	229.311	0	4241.36	0	-0.823517	0.321784	0.985778	1.5285	0.679824	0.326391	1.38392	-0.642789	1.21814	2.05713	1.42257	-0.734157	0.801534	-0.397999	0.831262	-0.567589
K62884~151-T~KKGA34	CHOL	118659	56.6119	16721.3	21799.7	1564.37	123143	977972	13.3188	0	5312.28	15559	2600.13	29572.4	0	5459.91	0	2.08022	-0.0464149	2.42136	2.95971	0.679824	3.00401	2.01202	0.0882772	-0.34901	0.912372	1.3491	1.04113	2.14557	-0.397999	0.935715	-0.567589
218898~057-R~AL-II6KB8EM8PQ9	UCS	30050.4	1228.43	0	0	1561.57	31.3037	15.478	11519.6	0	2.17411	0.720535	16324.4	0	1.54849	5869.99	8.02883	1.54257	0.7417	-0.833254	-0.86829	0.679291	0.358211	-0.596273	2.32388	-0.34901	-0.809016	-0.923422	1.54512	-0.704236	0.462759	0.965668	0.405013
279428~182-R~AX9E93	COAD	6430.98	645.488	194.465	167.717	1557.11	1.096	883.2	13.9583	0	57808.9	14623.5	32.6046	433.88	0	2840.35	0	0.939036	0.576188	0.932321	1.09682	0.678439	-0.519392	0.348839	0.102878	-0.34901	1.46591	1.33363	-0.152211	0.977495	-0.397999	0.665444	-0.567589
521955~158-R6~H2C	PAAD	93.0756	17.2443	225.805	251.473	1557.01	233.178	3982.92	0	0	9647.32	4637.99	5163.29	1362.29	0	1341.46	0	-0.714982	-0.342514	0.982092	1.25128	0.67842	0.993805	0.706066	-0.801099	-0.34901	1.05072	1.0472	1.22931	1.29379	-0.397999	0.355276	-0.567589
332555~067-R4~PP8	NBL	4.34408	4.43381	0	0	1545.69	0	51.8339	96.5601	0	0	0	0	0	44.0316	107.133	0	-1.83782	-0.654408	-0.833254	-0.86829	0.676245	-0.75684	-0.31978	0.729484	-0.34901	-1.07687	-1.05879	-1.1166	-0.704236	3.10517	-0.686735	-0.567589
K83135~075-R3~C89EX4P01	PRAD	931.049	484.771	0	10.1271	1545.46	292.839	214.565	6.11337	0	29.7988	26.7954	4.05202	0	9.93409	379.144	0	0.182815	0.502588	-0.833254	0.0549726	0.676201	1.06662	0.013899	-0.145497	-0.34901	-0.282033	-0.229372	-0.672149	-0.704236	1.80278	-0.166665	-0.567589
833975~119-R~EN1L20X95	PAAD	17112.3	67.1332	414.291	78.4896	1538.98	1556.3	31134.8	1239.91	0	44.3773	23969.4	191.487	18121.6	0	2298.94	0	1.32214	-0.00322179	1.18454	0.808427	0.67495	1.60172	1.19399	1.57928	-0.34901	-0.192163	1.45689	0.326702	2.01001	-0.397999	0.577994	-0.567589
K83135~075-R1~C8YEP8	PRAD	1540.62	548.365	2.69606	0	1536.19	417.777	1841.46	69.6932	0	98.0029	0.90342	3.55404	0.888509	20.9993	1135.33	0	0.379814	0.534269	-0.395735	-0.86829	0.67441	1.18031	0.523063	0.621846	-0.34901	-0.0112479	-0.898223	-0.700624	-0.528234	2.44605	0.286315	-0.567589
854754~265-R4~QW0	PAAD	5646.39	12039.7	6385.52	18488.2	1535.16	140303	906522	2504.96	0	35636.6	76357	0	159247	0	873.519	2.04973	0.888108	1.32926	2.09921	2.89657	0.674209	3.04587	1.99401	1.81413	-0.34901	1.35372	1.74592	-1.1166	2.61163	-0.397999	0.177981	-0.0747275
K86415~001-R~C20E30	LUAD	4077.23	0	0	0	1534.38	0	7.11686	0	0	0.963111	0	409.48	0	0	238.735	0	0.760666	-1.09027	-0.833254	-0.86829	0.674059	-0.75684	-0.764305	-0.801099	-0.34901	-0.920444	-1.05879	0.534498	-0.704236	-0.397999	-0.357378	-0.567589
968212~105-R~G3JUN0W07Z19	PAAD	32774.3	3.0912	51.4413	87.6226	1534.14	589.934	6313.22	20059	0	99.9984	3954.85	196.36	60.152	0	1011.88	12.4951	1.57653	-0.727488	0.491985	0.850103	0.674011	1.2908	0.815355	2.50919	-0.34901	-0.0066202	1.00746	0.333563	0.434445	-0.397999	0.23874	0.582657
295223~140-R~CS5GA2	HNSC	288.463	97.9505	0	2.50061	1531.99	25.628	0	23.849	0	1.70383	5.1082	14.5926	0	0	782.713	5.16965	-0.274975	0.0928673	-0.833254	-0.388171	0.673595	0.296215	-1.26121	0.272477	-0.34901	-0.846203	-0.60736	-0.362907	-0.704236	-0.397999	0.132629	0.236705
482815~354-R2~A8Q	PAAD	15825.5	66.4208	592.849	0	1527.8	2271.9	53862.8	1.18643	0	0	5063.72	102.49	264.099	0	14173.6	0	1.29154	-0.00592845	1.30423	-0.86829	0.672778	1.72304	1.32406	-0.539701	-0.34901	-1.07687	1.0691	0.156428	0.840476	-0.397999	1.3303	-0.567589
359531~246-R~TA9UA0VC0	OCSC	522.142	0	0	0	1526.65	7.14824	0	0	0	4.28119	0.474757	3.62201	0	0	1005.02	0	-0.0432825	-1.09027	-0.833254	-0.86829	0.672554	-0.0837365	-1.26121	-0.801099	-0.34901	-0.69095	-0.961874	-0.696558	-0.704236	-0.397999	0.23593	-0.567589
591375~129-R~FA4A20	LUAS	366.016	377.38	0	0	1526.14	8.80884	129.282	0	0	1.42174	4.34041	45.9528	0	0	2814.96	6.57025	-0.182045	0.438254	-0.833254	-0.86829	0.672454	-0.0242227	-0.1056	-0.801099	-0.34901	-0.871754	-0.640869	-0.0604327	-0.704236	-0.397999	0.66173	0.327133
982778~135-R~XCWQF5	PAAD	3692.29	53.1261	97.9407	11.5837	1525.37	5188.93	56429.2	191.702	0	92.2865	128.085	12657.4	29.9638	0	3282.02	9.1456	0.721852	-0.0624862	0.70445	0.102112	0.672304	1.98796	1.3351	0.956935	-0.34901	-0.0250401	0.153697	1.47532	0.246054	-0.397999	0.725214	0.456559
994819~140-R~OT-FWCP10	IDC	20686.2	164.531	12.6243	40.1083	1507.53	0	10.814	1.05457	0	920.491	35.7347	285449	0	0	1419.9	0	1.39639	0.225364	0.0408861	0.555742	0.6688	-0.75684	-0.675235	-0.560485	-0.34901	0.506087	-0.15981	2.33025	-0.704236	-0.397999	0.378769	-0.567589
152527~244-T~KNX	LUSC	19.6439	9.40213	0	0.891449	1505.68	0	0	0.627138	0	17.5557	0	97.676	0	0	667.857	0.633876	-1.30875	-0.487191	-0.833254	-0.624063	0.668434	-0.75684	-1.26121	-0.638425	-0.34901	-0.399537	-1.05879	0.143357	-0.704236	-0.397999	0.0670723	-0.350583
913389~277-R~AG4J00JN3	MACR	361.353	83517.9	213.596	244.193	1505.38	1166.39	18795.7	60.5608	0	68873.7	11082.3	18.0079	30988.2	0	10088.4	131.925	-0.187051	1.82799	0.963573	1.24006	0.668374	1.50925	1.07423	0.575625	-0.34901	1.50652	1.26446	-0.308561	2.15852	-0.397999	1.18966	1.59373
827475~031-R6~PE1	ARMS	3.89459	1114.07	0	0	1502.23	0	1383	26.9809	0	55.9523	0	1.93136	3.23469	3.27456	13.102	0	-1.87221	0.716558	-0.833254	-0.86829	0.667751	-0.75684	0.455164	0.312143	-0.34901	-0.139474	-1.05879	-0.821506	-0.304692	0.938617	-1.52942	-0.567589
862989~056-R~KKU	STAD	19974.4	0	185.197	85.633	1497.91	7.49191	816.435	0	0	586.991	8457.01	269.404	57048.1	0	15551.6	16.3714	1.38268	-1.09027	0.916064	0.841402	0.666892	-0.0704812	0.330208	-0.801099	-0.34901	0.401898	1.19703	0.419965	2.32746	-0.397999	1.36868	0.694263
333224~299-R~PPTE42TE2	UCS	179.55	0	11.0258	0.705337	1478.08	20.3866	17.5391	320.715	0	90.0948	0	306.42	0	0	1547.87	182.498	-0.459767	-1.09027	-0.000881	-0.663755	0.662922	0.225882	-0.568304	1.1282	-0.34901	-0.0305534	-1.05879	0.455168	-0.704236	-0.397999	0.414443	1.73624
381576~328-R~J30	PAAD	30305.6	126.765	366.607	896.958	1476.25	18500.1	172298	0	0	2039.19	1781.67	18652.3	24630.6	0	7873.12	0	1.54588	0.158678	1.14372	1.73748	0.662554	2.39581	1.59999	-0.801099	-0.34901	0.690403	0.808622	1.5817	2.09496	-0.397999	1.08711	-0.567589
683892~313-R~H15A29P78G74	LUSC	450.336	0	0	5.56134	1470.92	0	9.37635	0	0	2.32726	0	1474.97	1.16363	38.6752	2756.54	0	-0.101083	-1.09027	-0.833254	-0.147426	0.661476	-0.75684	-0.706026	-0.801099	-0.34901	-0.798089	-1.05879	0.88565	-0.490586	2.98865	0.653058	-0.567589
949359~179-T~F2FN08M479T44U66	COAD	148.649	33713	725.714	260.745	1470.2	18.6673	4647.85	348.211	0	144106	11472.9	8.68811	962.747	0	6960.14	0	-0.533256	1.59439	1.37181	1.2651	0.661331	0.198992	0.742695	1.1556	-0.34901	1.67772	1.2731	-0.493489	1.19778	-0.397999	1.03613	-0.567589
K24384~001-R~M26M130M238M318	PAAD	12657.1	441.232	1174.7	2261.23	1466.14	13328	96574	554.002	0	1027	8674.27	5164.14	87067.2	0	838.042	0	1.20408	0.478408	1.53282	2.09155	0.660507	2.2906	1.46261	1.31041	-0.34901	0.531453	1.20336	1.22936	2.44449	-0.397999	0.160849	-0.567589
172845~288-R~J40JG7	COAD	535.463	87862	432.622	249.07	1464.83	2.2364	1883.8	0	142.519	21638.9	19026.7	8.56799	25989.5	0	9333.99	0	-0.0334386	1.84105	1.19899	1.24761	0.660241	-0.380001	0.528455	-0.801099	3.49318	1.23804	1.39928	-0.496913	2.10982	-0.397999	1.15751	-0.567589
K24384~001-R~M26M132M245	PAAD	15076.3	57.8796	1016.49	1435.11	1459.17	3882.41	26437.1	2626.44	0	1072.09	10881.4	1606.75	64989.9	0	1357.4	0.796548	1.27255	-0.0408099	1.48445	1.91742	0.659087	1.89491	1.15518	1.82995	-0.34901	0.541408	1.2599	0.909114	2.36354	-0.397999	0.360161	-0.308631
791948~236-R~D03EH0J29WJ6N59	READ	1877.57	23190	1338.25	123.276	1458.45	79.9777	10989.4	6.59919	32.1751	285550	35658.3	4.17547	72737.5	0	8962.63	4.4733	0.457202	1.49805	1.57641	0.979669	0.65894	0.65308	0.946874	-0.123421	2.36008	1.83631	1.55597	-0.665525	2.39472	-0.397999	1.14072	0.183771
974816~308-R~GNCE55	COAD	1474.38	27559.5	401.257	749.373	1440.1	0	269.059	27.8097	0	61401.3	23223.8	1.23852	59.121	0	3594	0	0.36262	1.5425	1.17386	1.66868	0.65517	-0.75684	0.067383	0.321897	-0.34901	1.47989	1.44901	-0.895496	0.429738	-0.397999	0.762768	-0.567589
979744~088-R~EKXG79HN2	COAD	2008.47	35988.7	386.327	404.344	1439.86	19.0439	30311.1	177.732	0	97969.9	22097.3	8.43199	1465.13	0	5317.42	0	0.483572	1.61121	1.16121	1.43269	0.65512	0.205079	1.18763	0.931788	-0.34901	1.58824	1.4366	-0.500841	1.31392	-0.397999	0.924778	-0.567589
922882~316-R~FN9	UEC	15163.5	87.9651	0	0	1438.77	59.6502	143670	51316.4	81.8609	0.625439	4095.32	30603.6	0	0	1991.09	520.044	1.27481	0.0654752	-0.833254	-0.86829	0.654893	0.560335	1.55687	2.82307	3.06822	-0.964216	1.01617	1.71756	-0.704236	-0.397999	0.518549	2.19753
K28037~099-T~K0FM736F89	COAD	10805.4	13936	1116.83	477.452	1438.37	82.5264	8947.06	179.032	0	643.842	6094.24	3956.41	1315.5	1.4045	2448.72	0	1.14216	1.36692	1.51593	1.49623	0.654811	0.663023	0.898088	0.934209	-0.34901	0.423301	1.1153	1.15627	1.28412	0.409246	0.604092	-0.567589
952924~235-T~GU4FT3G63	COAD	96.2173	0	75.7044	320.51	1434.37	18.9918	128.345	0	0	33595.7	7966	0	254.75	0	11652.5	0	-0.702121	-1.09027	0.619252	1.3439	0.653981	0.204244	-0.107311	-0.801099	-0.34901	1.34005	1.18211	-1.1166	0.830536	-0.397999	1.24928	-0.567589
683892~313-R~H15A27E31	LUSC	427.446	15.3958	50.0641	24.7663	1433.81	0	4.70125	0	0	0.703219	0	8623.41	0.703219	92.3909	3788.13	0	-0.121459	-0.370023	0.483078	0.376735	0.653865	-0.75684	-0.848136	-0.801099	-0.34901	-0.953376	-1.05879	1.37003	-0.556821	3.77632	0.784524	-0.567589
575813~281-R2~F06X70A38	HGSOC	3284.28	96.9762	0	0	1432.94	0	30.6153	39.3066	0	20.999	13.0239	7687.97	0	0	1370.3	0	0.676022	0.0903194	-0.833254	-0.86829	0.653684	-0.75684	-0.44164	0.434107	-0.34901	-0.360063	-0.400028	1.33852	-0.704236	-0.397999	0.364072	-0.567589
952924~235-T~GU4FS9M098	COAD	132.124	2.6584	31.7783	78.626	1430.52	17.4399	65.8164	0	0	38160.8	10055.3	0	5.31681	0	11277.4	0	-0.579063	-0.75628	0.334708	0.809084	0.653181	0.178315	-0.264061	-0.801099	-0.34901	1.36959	1.2402	-1.1166	-0.193988	-0.397999	1.23574	-0.567589
381356~305-R~PQVE56GQ8	COAD	6915.17	52523.4	344.476	366.367	1429	73.6358	20699.2	163.983	0	25631.5	16597.9	0	0	0	5844.4	0	0.96745	1.70856	1.12294	1.395	0.652864	0.626913	1.09712	0.905039	-0.34901	1.2773	1.36522	-1.1166	-0.704236	-0.397999	0.963861	-0.567589
K11815~334-T~KYQF66	COAD	144.49	128.908	313.964	510.545	1425.37	17.0023	14.8163	0	0	57047	9709.83	0	66.0055	30.4187	9214.14	0	-0.544289	0.162962	1.09199	1.52186	0.652106	0.17061	-0.605998	-0.801099	-0.34901	1.46283	1.23149	-1.1166	0.459751	2.77397	1.15216	-0.567589
482815~354-R2~A8PTY1	PAAD	9934.23	1.74546	108.644	0	1421.71	11.549	2052.99	0	0	1.73963	3464.54	4853	3.5076	0	3015.54	0	1.10926	-0.830205	0.738827	-0.86829	0.651341	0.0548246	0.548855	-0.801099	-0.34901	-0.843153	0.974451	1.21231	-0.287403	-0.397999	0.690195	-0.567589
K83135~075-R2~C86	PRAD	764.463	328.954	8.63076	4.7597	1418.25	443.521	1295.33	12.6739	16.1134	101.433	11.5071	10.1476	0	38.255	778.601	2.91194	0.105729	0.402989	-0.0752118	-0.19736	0.650615	1.19945	0.439635	0.072878	1.84798	-0.0033488	-0.428582	-0.454986	-0.704236	2.97885	0.130452	0.0353237
555411~135-R~EPUFN2	COAD	8574.27	242346	8448.93	6507.87	1414.98	22.7221	4486.23	10.0831	0	9489.46	52565.7	72.5415	57711.2	0	6556.75	0	1.05163	2.10231	2.19291	2.49651	0.649928	0.259138	0.734299	0.00268144	-0.34901	1.04689	1.65278	0.0626883	2.33066	-0.397999	1.01143	-0.567589
979744~088-R~EKXG76	COAD	1048.61	90616.1	937.462	207.102	1412.93	16.1014	61569.3	194.427	0	267779	34507.9	0.511076	2373.31	0	3273.16	0	0.229319	1.849	1.45739	1.17721	0.649495	0.154137	1.35579	0.961628	-0.34901	1.82141	1.54779	-1.00333	1.44738	-0.397999	0.724096	-0.567589
915372~287-R~FJ4P75	OPHSC	329.566	43.895	0	2.71422	1412.82	0	63.9664	0.758362	15.8189	1.51672	0.753718	40.0341	2.26165	0	249.058	0	-0.222994	-0.110637	-0.833254	-0.365474	0.649473	-0.75684	-0.270725	-0.612508	1.83456	-0.862833	-0.918657	-0.0974041	-0.376964	-0.397999	-0.339938	-0.567589
529294~124-R~X4HKV4	PAAD	24480.6	329.779	294.169	179.622	1408.79	3730.66	34972.5	0	0	46061.5	10341.3	25114.6	1120.64	0	10479.3	71.9319	1.46232	0.403633	1.07027	1.12294	0.648621	1.88212	1.22157	-0.801099	-0.34901	1.41323	1.2472	1.66332	1.23978	-0.397999	1.20538	1.32841
871537~170-R~T32TQ4_RG-UU5	OPHSC	60.4252	18.0167	0	0	1404.84	0	0	31.5182	0	0	0	6270.54	0	0	518.878	0	-0.881865	-0.331836	-0.833254	-0.86829	0.647786	-0.75684	-1.26121	0.362359	-0.34901	-1.07687	-1.05879	1.28261	-0.704236	-0.397999	-0.0371652	-0.567589
764289~091-R~GVK	HGSOC	13420.2	0	0	0	1404.58	6.85399	80.65	271.012	13.4635	4.47869	0	6174.77	0	0	7502.34	119.154	1.227	-1.09027	-0.833254	-0.86829	0.64773	-0.0955379	-0.216483	1.07212	1.71783	-0.682436	-1.05879	1.27839	-0.704236	-0.397999	1.06715	1.54908
958279~163-R~WFYQ39	PAAD	21566.3	366.393	680.976	0	1402.56	7638.36	73738	978.699	0	4.15134	13223.6	158.098	2367.56	0	6119.94	0	1.4127	0.430666	1.35054	-0.86829	0.6473	2.112	1.39859	1.5003	-0.34901	-0.696723	1.30853	0.274428	1.4467	-0.397999	0.982916	-0.567589
979744~088-R~EKXG78	COAD	968.635	20738.9	499.581	398.489	1399.75	25.1087	62970.1	263.707	0	130587	24332.5	3.48574	1006.5	0	5203.1	0	0.198292	1.46928	1.24705	1.42712	0.646704	0.289896	1.36113	1.06302	-0.34901	1.65488	1.46064	-0.70477	1.21007	-0.397999	0.915788	-0.567589
854754~265-R1~QVX	PAAD	5086.51	6136.35	970.734	259.202	1399.3	97940.2	1.02183e+06	189.294	0	41.0266	3927.5	0	917.124	0	1456.31	0	0.847234	1.15573	1.46905	1.26283	0.646607	2.93054	2.02243	0.952734	-0.34901	-0.209952	1.00573	-1.1166	1.18436	-0.397999	0.389235	-0.567589
K28037~099-T~K0GF73	COAD	21348.7	6921.15	1771.2	947.823	1391.6	300.417	41038.2	176.726	0	8548.78	17249.6	34507.3	808.323	0.252573	4163.68	0	1.40873	1.18671	1.67016	1.75859	0.644964	1.07479	1.25953	0.929902	-0.34901	1.02269	1.37483	1.7505	1.14944	-0.190792	0.823617	-0.567589
983979~030-R~T5VK35PE9	ANSC	684.751	151.38	0	0	1388.91	0	3029	52.6659	0	29.5846	0	163.298	0	0	151.756	0	0.0626784	0.204047	-0.833254	-0.86829	0.644389	-0.75684	0.641114	0.529763	-0.34901	-0.283651	-1.05879	0.283253	-0.704236	-0.397999	-0.54382	-0.567589
K98449~230-R~M230M17M43	ASTR	108.86	0	9.18638	0	1385.33	0	0	0	0	3727.05	125.597	0	592.485	0	174.04	0	-0.654258	-1.09027	-0.0564395	-0.86829	0.64362	-0.75684	-1.26121	-0.801099	-0.34901	0.830204	0.148841	-1.1166	1.06357	-0.397999	-0.487487	-0.567589
135598~235-R~N5TNW4_RG-T66U58	READ	3410.59	601531	354.954	164.451	1384.28	49.5677	1301.07	107.301	29.9084	198666	21410.4	2706.85	7952	1.47566	4911.51	0.561137	0.690791	2.33641	1.13294	1.08933	0.643392	0.501999	0.440684	0.764386	2.30532	1.75218	1.42873	1.05216	1.78201	0.43608	0.891935	-0.370712
176374~079-R~UPYP70_RG-VA7	LUSC	292.992	0	65.0351	9.21132	1383.16	0	0	0	0	43.7111	0	76.842	0	0	18006	8.7288	-0.268898	-1.09027	0.569126	0.0220618	0.643153	-0.75684	-1.26121	-0.801099	-0.34901	-0.195593	-1.05879	0.0782824	-0.704236	-0.397999	1.42929	0.438017
192969~224-R~Y5NE57	PANET	7682.64	79.7622	448.799	402.551	1376.33	7431.38	149646	1021.89	4.52433	292.706	17427.2	42.3897	4584.04	0	2559.67	0	1.00865	0.0405654	1.21125	1.43099	0.641678	2.10319	1.56654	1.51472	0.973243	0.240928	1.37738	-0.0820882	1.62955	-0.397999	0.622417	-0.567589
953693~121-R3~W6F	PAAD	38153	184.758	462.893	10.3573	1376.06	1926.53	110747	169.021	0	7990.23	19919.1	9457.83	33662.9	0.302825	5187.76	25.7828	1.63602	0.255051	1.22158	0.0628208	0.64162	1.67015	1.49511	0.915091	-0.34901	1.00702	1.41072	1.39537	2.18144	-0.1546	0.914567	0.885624
996942~123-R~EKV	LUSC	156.228	0	0.890379	0	1360.98	1.6771	0.880455	0	0.898417	4.41411	4.47501	0.880455	0	0	826.335	0	-0.513913	-1.09027	-0.620136	-0.86829	0.638336	-0.440876	-1.11135	-0.801099	0.1469	-0.685185	-0.63466	-0.943323	-0.704236	-0.397999	0.155037	-0.567589
185487~224-T~KB5LE3MF2N28	COAD	60.0174	648.456	547.3	10.5458	1360.26	7.18055	3230.77	135.791	0	4131.82	8724.58	34.2883	7347.15	0	854.587	0	-0.884473	0.577368	1.27753	0.0691273	0.63818	-0.0824668	0.656413	0.842424	-0.34901	0.854106	1.2048	-0.138797	1.76012	-0.397999	0.168927	-0.567589
128236~265-R4~J5PE67K06_RG-P69	PAAD	35332.1	39.6546	3834.77	2852.04	1350.71	32703	235076	2074.86	0	4560.27	7596.11	11041.6	62040.4	0	3340.1	7.8384	1.60595	-0.136185	1.92858	2.18046	0.636081	2.57859	1.67372	1.75121	-0.34901	0.876982	1.17025	1.43785	2.35068	-0.397999	0.732468	0.395591
352433~323-T~G7UFW1Q63	UCCC	5089.78	0	0	0	1350.3	5.17298	2097.57	403.671	0	0	0	14396.2	0	0	1458.58	20.9857	0.847486	-1.09027	-0.833254	-0.86829	0.635992	-0.172814	0.55395	1.20485	-0.34901	-1.07687	-1.05879	1.51063	-0.704236	-0.397999	0.389878	0.798385
683768~134-T~CR6	OVT	1188.53	0	0	0	1345.31	0	51.7296	72.1954	0	0.629799	0	58008.9	0	0	3658.53	0	0.278309	-1.09027	-0.833254	-0.86829	0.634889	-0.75684	-0.320249	0.633469	-0.34901	-0.963595	-1.05879	1.89302	-0.704236	-0.397999	0.770127	-0.567589
592788~150-R4~FNWK93	ACC	8.41767	0	0	0	1343.39	0	26.1126	0	0	0	0	0	0	0	483.945	0	-1.616	-1.09027	-0.833254	-0.86829	0.634463	-0.75684	-0.4781	-0.801099	-0.34901	-1.07687	-1.05879	-1.1166	-0.704236	-0.397999	-0.0659397	-0.567589
521955~158-R2~FW9FQ6J17	PAAD	1724.37	4311.8	918.47	663.358	1337.59	1113.76	42647.4	3.48322	0	1.50522e+06	30069.7	225.461	80667.7	0	1091.66	0	0.423898	1.06488	1.45055	1.62202	0.633173	1.49445	1.26865	-0.299754	-0.34901	2.2218	1.51345	0.371302	2.42336	-0.397999	0.270106	-0.567589
251477~161-R~NT5M287	BLSC	272.705	6.40049	0	0	1335.57	0	10.7301	14.9333	0	1.06825	0	2461.51	0	0	3679.79	0	-0.29689	-0.574863	-0.833254	-0.86829	0.632724	-0.75684	-0.676927	0.123978	-0.34901	-0.908345	-1.05879	1.0261	-0.704236	-0.397999	0.772524	-0.567589
546332~049-T~PACCQ4	COAD	615.401	101.191	112.155	736.552	1333.9	0	158.357	0	0	24627.4	15026	11.2628	0	0	16955.9	0	0.0209394	0.101164	0.749375	1.66207	0.63235	-0.75684	-0.0577941	-0.801099	-0.34901	1.26804	1.3404	-0.428822	-0.704236	-0.397999	1.40444	-0.567589
332555~067-R4~PP8Y64	NBL	0.521654	0	0	0	1331.49	0	28.5807	150.453	0	0	0	0	0	42.5773	88.509	0	-2.3296	-1.09027	-0.833254	-0.86829	0.631814	-0.75684	-0.457426	0.876447	-0.34901	-1.07687	-1.05879	-1.1166	-0.704236	3.07496	-0.764931	-0.567589
618468~307-R~PTQFW9M564	LUSC	53.5399	13.7718	0	1.07916	1324.3	0	1.53262	0	0	0	0	0	0	0	3240.72	0	-0.928409	-0.396881	-0.833254	-0.587806	0.630199	-0.75684	-1.04069	-0.801099	-0.34901	-1.07687	-1.05879	-1.1166	-0.704236	-0.397999	0.719976	-0.567589
K64889~285-T~KNY	READ	672.217	65894.9	2416.89	721.083	1324.02	14.5006	695.178	322.039	0	389131	27429	62.7124	17827.9	0	12067.8	0	0.0554567	1.76696	1.77414	1.65395	0.630136	0.122601	0.292104	1.12957	-0.34901	1.90809	1.49052	0.0233214	2.00549	-0.397999	1.26377	-0.567589
K83135~075-R3~C89EX3	PRAD	735.228	170.094	0	0	1323.25	206.177	200.207	9.66901	0	139.771	7.8267	0	3.8809	17.0094	336.313	0	0.0904842	0.233876	-0.833254	-0.86829	0.629964	0.954497	-0.00245819	-0.0100413	-0.34901	0.0703783	-0.515522	-1.1166	-0.265377	2.26192	-0.216116	-0.567589
378893~306-R~PPCGY6	CESC	1418.53	0	0	0	1317.33	0	24.734	0	0	0	26.4618	27163.1	0	0	637.919	0	0.347514	-1.09027	-0.833254	-0.86829	0.628628	-0.75684	-0.490484	-0.801099	-0.34901	-1.07687	-0.232384	1.68484	-0.704236	-0.397999	0.0481285	-0.567589
919269~233-R1~GK6M371	COADREAD	1231.25	204442	529.727	247.462	1316.02	72.5135	313.788	20.2163	0	1.171e+06	6179.89	3.8386	206.319	0	6229.52	0	0.292125	2.05851	1.26662	1.24514	0.628332	0.622051	0.103752	0.219665	-0.34901	2.16357	1.11879	-0.683992	0.77242	-0.397999	0.990256	-0.567589
919269~233-R5~GN4	COADREAD	281.217	168390	450.34	493.911	1313	115.16	964.82	1.07971	0	1.47383e+06	6051.33	2.15353	611.994	0	5995.76	0	-0.2849	2.00856	1.2124	1.50919	0.627647	0.768845	0.369792	-0.556421	-0.34901	2.21691	1.11354	-0.80146	1.07252	-0.397999	0.974437	-0.567589
114348~004-R~ATHY24P18	READ	1262.12	3807.09	490.848	165.997	1311.06	101.628	36896.7	3.44148	0	239916	20016.1	4.26877	5350.59	0.445871	14978.3	0	0.301809	1.03283	1.24116	1.09289	0.627206	0.729104	1.23428	-0.302879	-0.34901	1.79593	1.41193	-0.660622	1.67235	-0.0587461	1.35314	-0.567589
512359~319-R~AT9K08E58	MCC	4443.05	1.31349	0	0	1305.57	28.166	3.97073	35.0105	0	0	0	0	0	46.3863	461.558	0	0.794296	-0.874287	-0.833254	-0.86829	0.625958	0.325426	-0.880675	0.396447	-0.34901	-1.07687	-1.05879	-1.1166	-0.704236	3.15207	-0.0854924	-0.567589
378893~306-R~PTWFY8	CESC	682.843	11.3565	0	0	1304.22	0	0	1.89948	0	0	1.87897	12940.6	0	0	794.17	0	0.0615875	-0.442856	-0.833254	-0.86829	0.625649	-0.75684	-1.26121	-0.445381	-0.34901	-1.07687	-0.795002	1.48139	-0.704236	-0.397999	0.138633	-0.567589
613647~318-R~AW0G53	UEC	13274.2	1.14725	0	0	1302.66	0	2088.78	10392.2	0	0	341.867	12602.3	0	0	2136.79	33.0096	1.22272	-0.89349	-0.833254	-0.86829	0.625292	-0.75684	0.552954	2.28946	-0.34901	-1.07687	0.397384	1.47412	-0.704236	-0.397999	0.547749	0.991211
252836~082-R~P66PS4K36	HNSC	784.611	2.24481	0	0	1298.5	2.10081	1.12654	0	0	0	0	29.932	0	0	2751.9	13.5497	0.1159	-0.787173	-0.833254	-0.86829	0.62434	-0.393733	-1.08216	-0.801099	-0.34901	-1.07687	-1.05879	-0.174951	-0.704236	-0.397999	0.652361	0.615916
658696~237-R~JYUQH3VN7XH6	COAD	2624.72	18.1142	155.931	512.274	1290.36	22.8865	14.1232	0	0	14126.4	11175.5	0	0	0	27095.2	0	0.58829	-0.33052	0.858834	1.52316	0.622467	0.261353	-0.616632	-0.801099	-0.34901	1.13915	1.26655	-1.1166	-0.704236	-0.397999	1.59834	-0.567589
913389~277-R~AG3J10F31	MACR	313.289	372012	141.778	121.108	1290.2	2714.9	89350	410.034	0	82391.2	8266.85	171.139	28639.6	7.4601	7450	66.4442	-0.242762	2.21267	0.827201	0.972925	0.622429	1.78017	1.44416	1.21007	-0.34901	1.54808	1.19136	0.296045	2.1367	1.56675	1.06426	1.29383
233313~265-R~B90KAGN94_RG-PQ8U63	BLCA	2046.72	2882.74	7.72412	0	1285.93	16.971	99.4175	13.6712	0	19.6083	0	316.588	5.14797	0	7367.63	3.48145	0.490954	0.961233	-0.108302	-0.86829	0.621443	0.170051	-0.167385	0.0964004	-0.34901	-0.375206	-1.05879	0.464097	-0.201488	-0.397999	1.05966	0.0953979
919269~233-R1~GK9M665	COADREAD	229.225	71246	497.656	264.149	1283.1	67.5116	2389.85	0	0	865826	5121.89	0	288.679	0	5415.83	0	-0.364615	1.78707	1.24576	1.27005	0.620786	0.599441	0.584893	-0.801099	-0.34901	2.09355	1.07195	-1.1166	0.865022	-0.397999	0.932361	-0.567589
638129~119-R~CP7GP0	SCLC	1089.62	0	0	0	1280.51	3.83409	23.473	93.7052	0	2.44408	0	0	0.814535	0	332.583	0	0.244323	-1.09027	-0.833254	-0.86829	0.620184	-0.251261	-0.502408	0.71956	-0.34901	-0.790086	-1.05879	-1.1166	-0.539296	-0.397999	-0.220716	-0.567589
771265~069-T~AL-GCE_AL-C35_AL-E98	IDC	8248.25	1.83231	0	0	1278.96	0	6512.35	1.83161	0	0	253.735	52913.2	0	0	330.454	36.7707	1.03645	-0.822185	-0.833254	-0.86829	0.619825	-0.75684	0.822723	-0.453296	-0.34901	-1.07687	0.323266	1.86779	-0.704236	-0.397999	-0.223364	1.03757
636974~082-R~GPYVJ3	GIST	0	377.258	0	0	1277.05	0	63.922	325.242	0	331.224	5.14568	33.8746	0	0	0	0	-2.49395	0.438171	-0.833254	-0.86829	0.61938	-0.75684	-0.270887	1.13287	-0.34901	0.269506	-0.605834	-0.142033	-0.704236	-0.397999	-2.62414	-0.567589
299373~070-T~EWFE10	COAD	237.761	1305.64	548.742	352.578	1276.01	7.32243	40148.9	5.46233	0	149899	17267.8	2.60303	478.542	0	10450.6	0	-0.350362	0.757385	1.2784	1.38034	0.619137	-0.0769494	1.25433	-0.177571	-0.34901	1.68687	1.37509	-0.764896	1.00456	-0.397999	1.20425	-0.567589
474841~006-R~CPNT50	OCSC	443.145	0	0	0	1274.32	0	1.60524	0	0	9.64262	221.481	690.932	0	206.974	350.49	0	-0.10737	-1.09027	-0.833254	-0.86829	0.618741	-0.75684	-1.03398	-0.801099	-0.34901	-0.528453	0.289493	0.677774	-0.704236	4.51297	-0.199084	-0.567589
485368~065-R3~UHUP97_RG-VC8XA1XX9	PAAD	1604.87	223.983	9.8415	4.184	1271.13	719.186	42451.6	9688.02	0	0	0	49379.7	0	0	4786.26	4.98395	0.395799	0.304383	-0.035579	-0.237714	0.617994	1.35427	1.26756	2.26602	-0.34901	-1.07687	-1.05879	1.84883	-0.704236	-0.397999	0.88125	0.223197
958667~338-R~CEEWK3	COAD	7735.96	4777.36	1270.52	32.923	1269.76	32.878	364.247	0	0	234273	16273.5	1.02029	5271.74	0	11811.5	55.1839	1.01135	1.09128	1.55904	0.482124	0.617674	0.373479	0.139034	-0.801099	-0.34901	1.79041	1.36029	-0.923642	1.66824	-0.397999	1.25489	1.21309
729321~352-R~YK3-R	LUAD	390.017	0	0	0	1266.81	0	0	0	0	0	0	2098.7	0	0	236.047	43.9723	-0.157246	-1.09027	-0.833254	-0.86829	0.616981	-0.75684	-1.26121	-0.801099	-0.34901	-1.07687	-1.05879	0.982366	-0.704236	-0.397999	-0.362041	1.11471
K31318~253-M~C3Y	PRAD	1612.7	27.594	0	5.68662	1266.75	0	7937.82	1.53363	0	12.2369	508.905	482.097	0	2.22232	1239.57	11.7294	0.397704	-0.226806	-0.833254	-0.140179	0.616966	-0.75684	0.869689	-0.490452	-0.34901	-0.477866	0.49639	0.579194	-0.704236	0.678614	0.322624	0.556839
397859~316-R~P0POOL_OT-Q23N60N00UE1X09	IDC	4542.93	2.96374	2.3663	5.02634	1265.55	27.8287	13889	3.55624	7.09389	28.4709	0.59124	6827.59	0.593533	7.91121	1385.45	0.598637	0.802998	-0.735638	-0.427012	-0.180019	0.616685	0.321694	1.00244	-0.294355	1.26873	-0.292253	-0.94291	1.30596	-0.575249	1.61455	0.368616	-0.360221
222454~113-R~A00	BLCA	15982	76.877	24.489	9.25774	1264.69	0.743109	0	0	0	4.76077	0	46593.8	0	0	7450.9	694.362	1.29539	0.0311978	0.250529	0.0237996	0.616482	-0.578547	-1.26121	-0.801099	-0.34901	-0.670793	-1.05879	1.8329	-0.704236	-0.397999	1.06431	2.32509
593322~323-R~AT4NU9M481	BLCA	140.121	33.9006	0	6.45949	1263.28	2.94256	23.9337	0	0	78.2685	0	6168.47	0	0	173.195	0	-0.556226	-0.175483	-0.833254	-0.0982653	0.61615	-0.316673	-0.497982	-0.801099	-0.34901	-0.0628014	-1.05879	1.27811	-0.704236	-0.397999	-0.48949	-0.567589
567486~219-R~GPE	LUSC	753.158	28.8282	0	3.8831	1263.2	45.4931	2.91989	5.24357	0	15.691	130.606	3.47852	7.01871	0	458.168	0	0.0999042	-0.215924	-0.833254	-0.260628	0.61613	0.475044	-0.937036	-0.189078	-0.34901	-0.424097	0.15852	-0.705212	-0.127948	-0.397999	-0.0885345	-0.567589
987419~145-R~HPNCC1_RG-E95	OUTT	598.745	51779.5	3185.43	111.222	1261.11	0	34.5435	57.1645	0	43162.8	61801	57.7446	18253.5	0	13654.8	0	0.0102151	1.70489	1.86651	0.940573	0.615637	-0.75684	-0.413848	0.556662	-0.34901	1.39816	1.69316	0.00104634	2.01202	-0.397999	1.31487	-0.567589
623946~074-R~ENN	READ	124.18	87713.1	1045.33	649.387	1260.5	0	2027.78	0.470496	7.0719	442214	27849.8	0	3805.49	0	6628.71	1.42975	-0.603152	1.84061	1.4938	1.61388	0.615494	-0.75684	0.545924	-0.67225	1.26662	1.93774	1.49432	-1.1166	1.57804	-0.397999	1.01595	-0.17518
421681~087-R~E1KJ42C83F72	COAD	89.5544	89973.7	426.056	281.891	1259.36	10.9686	72.0948	1.65853	0	1.22329e+06	12404.7	3.30545	215.903	0	6295.23	0	-0.729917	1.84716	1.19389	1.29487	0.615223	0.0396292	-0.242749	-0.474373	-0.34901	2.1737	1.29258	-0.716026	0.78493	-0.397999	0.994596	-0.567589
589616~265-R~QAYK48A21	MPNST	64.0864	9.40015	0	0	1257.4	0	0	10.5729	0	12.945	0	21.858	0	0	485.914	0	-0.8592	-0.48724	-0.833254	-0.86829	0.614759	-0.75684	-1.26121	0.0171334	-0.34901	-0.46578	-1.05879	-0.257952	-0.704236	-0.397999	-0.0642641	-0.567589
445685~031-R~TNKQG6	COAD	522.309	214.152	477.443	623.872	1254.92	20.335	9690.08	593.317	0	46869.7	27742.1	24.9011	71.0998	0	30168.4	0.643219	-0.0431576	0.292878	1.23191	1.59854	0.614172	0.225107	0.917018	1.33328	-0.34901	1.41726	1.49335	-0.223657	0.480035	-0.397999	1.64278	-0.348063
554418~232-R~NKEC92	UCS	108.444	17416.9	0	0.635087	1254.68	28.3056	48.5197	5.34171	0	15.9862	1.07839	0	3.2178	0	1566.4	0	-0.655744	1.42433	-0.833254	-0.679875	0.614114	0.326959	-0.335153	-0.183867	-0.34901	-0.420031	-0.876285	-1.1166	-0.305798	-0.397999	0.419363	-0.567589
482815~354-R2~A8QQH7U17UP4	PAAD	19856	157.037	67.7683	0	1254.12	2552.13	55577.4	0	0	0	1832.75	10587.4	1.56555	0	14741.7	0	1.38035	0.213434	0.5827	-0.86829	0.613983	1.76034	1.3315	-0.801099	-0.34901	-1.07687	0.815669	1.42632	-0.443419	-0.397999	1.34655	-0.567589
K83135~075-R3~C90	PRAD	1342.74	143.843	0	4.19269	1249.97	256.06	213.894	15.2189	0	157.135	20.1159	1.96455	0	51.7975	707.838	0	0.326033	0.190985	-0.833254	-0.237072	0.612994	1.02372	0.0131595	0.129914	-0.34901	0.097352	-0.297934	-0.818416	-0.704236	3.25156	0.0910886	-0.567589
868679~213-R~YCJWV4	PAAD	58292.2	2439.93	22764.5	6380.77	1235.67	34826.3	360961	3471.8	0	4223.16	49384.3	1075.87	70371.3	0	69383.5	0	1.80196	0.918304	2.52461	2.48896	0.609569	2.59878	1.77549	1.92317	-0.34901	0.859176	1.63721	0.799144	2.38556	-0.397999	1.98731	-0.567589
362531~283-R~G7NF51	COAD	311.443	44240.5	1089.01	669.036	1233.78	30.979	52416.5	21.2978	0	579269	18895.8	23.7986	97.9083	0	9784.76	0	-0.245068	1.66437	1.50749	1.62528	0.609112	0.35497	1.3176	0.236279	-0.34901	2.00035	1.39756	-0.235592	0.567551	-0.397999	1.17702	-0.567589
777334~354-R5~Q8UQA1VK2	PAAD	33464.6	6619.86	4844.08	2799.43	1231.15	29906.6	250232	702.466	0	19596.1	31861.2	17828.9	26774.5	0	12317.8	21.148	1.58469	1.17526	2.00676	2.17333	0.608477	2.54991	1.68855	1.38962	-0.34901	1.21504	1.52789	1.56931	2.11806	-0.397999	1.27225	0.801636
746718~042-R~X20	BLCA	389.768	92.0479	0	10.4837	1214.5	0	4.51922	79.6866	8.92575	236.03	5.58355	24.086	4.52223	0	87.4251	2156.12	-0.157496	0.0770294	-0.833254	0.0670594	0.604422	-0.75684	-0.855837	0.666029	1.42657	0.19121	-0.588665	-0.23243	-0.231203	-0.397999	-0.769971	2.82549
653398~132-R~FQKX89F79N13	OCSC	380.89	0	0	0	1212.5	0	0	0	0	0	0	79.5927	0	0	3642.46	586.609	-0.166492	-1.09027	-0.833254	-0.86829	0.60393	-0.75684	-1.26121	-0.801099	-0.34901	-1.07687	-1.05879	0.0878112	-0.704236	-0.397999	0.768306	2.25067
832693~133-R~VW5PV2F44M91	OCSC	66.7024	396.112	0	55.5054	1206.22	11.1532	456.297	351.355	76.7878	2165.84	115.342	294.973	42.0082	0	30.1137	0	-0.843773	0.450697	-0.833254	0.677646	0.602384	0.0445412	0.192371	1.1586	3.01935	0.70437	0.127769	0.444756	0.337011	-0.397999	-1.20206	-0.567589
436779~168-T~NW2EC8F71K92	LUSC	2515.28	87.426	0	12.2807	1204.23	3.59179	121.996	0	0	26.8287	395.982	288.073	2.57025	0	3921.17	66.323	0.571623	0.0639099	-0.833254	0.122772	0.601893	-0.267761	-0.119255	-0.801099	-0.34901	-0.30555	0.433942	0.438284	-0.351939	-0.397999	0.798799	1.29304
147741~172-M~KP9N91U73	SOC	127890	304.553	3.12724	3.0295	1201.08	0	1341.78	0	0	4.15288	162.036	16810.9	0	0	589.285	2.89961	2.10955	0.383205	-0.358806	-0.334254	0.601113	-0.75684	0.44799	-0.801099	-0.34901	-0.696653	0.211945	1.55318	-0.704236	-0.397999	0.0153771	0.0339284
K83135~075-R2~C83	PRAD	796.624	161.884	0.826865	0	1199.86	190.013	139.242	0	0	131.161	5.81845	0	0	11.99	631.036	0	0.121841	0.221212	-0.631574	-0.86829	0.60081	0.928433	-0.0881166	-0.801099	-0.34901	0.0557419	-0.57992	-1.1166	-0.704236	1.96131	0.0436476	-0.567589
215974~263-R~Y1P	COAD	2545.35	3.51593	2619.79	67.6078	1196.62	7.4884	9.40232	0	0	239601	114454	6.66771	10670.8	0	31450.4	13.4427	0.576274	-0.702054	1.80111	0.752013	0.600004	-0.0706138	-0.705433	-0.801099	-0.34901	1.79563	1.84688	-0.557664	1.86342	-0.397999	1.66	0.612653
529294~124-R~X4JQC4_RG-VF0	PAAD	35789.9	2.55693	1967.45	263.945	1194.07	12491.6	102226	0	0	37433.9	13968.6	5190.39	166.22	0	18399.3	38.3355	1.61099	-0.763523	1.70531	1.26975	0.599369	2.26981	1.47611	-0.801099	-0.34901	1.36513	1.3222	1.23075	0.712917	-0.397999	1.43823	1.05552
332555~067-R4~PP9X70	NBL	8.77537	0.843399	0	0	1190	1.58775	186.974	922.104	0	0.4217	0	0	0	37.934	138.697	0	-1.6014	-0.932778	-0.833254	-0.86829	0.598351	-0.451769	-0.0186013	1.48042	-0.34901	-0.995273	-1.05879	-1.1166	-0.704236	2.9713	-0.580788	-0.567589
658696~237-R~JYUQH3VN3	COAD	5928.23	322.359	546.901	540.406	1187.39	12.6506	117.282	0.954138	0	27265.9	23752.6	44.8348	2.87297	0	14404	0	0.907174	0.397791	1.27728	1.5436	0.597697	0.0818217	-0.12853	-0.577233	-0.34901	1.29164	1.45462	-0.0670457	-0.329409	-0.397999	1.33697	-0.567589
639262~121-R~NUQK77	BLSC	373.332	147.721	0	0	1172.3	0	47.1169	12.5564	0	1.92233	0	145.548	0	0	1755.36	15.7541	-0.174318	0.197789	-0.833254	-0.86829	0.593889	-0.75684	-0.341973	0.0699947	-0.34901	-0.828181	-1.05879	0.251881	-0.704236	-0.397999	0.46645	0.67827
529294~124-R~X4GN22UV1X43	PAAD	47192.1	1.1693	1082.78	464.813	1167.94	815.953	13129.1	0	0	311558	3841.15	54784	212.555	0	12241.1	1221.12	1.71926	-0.890858	1.50557	1.48598	0.59278	1.39472	0.989088	-0.801099	-0.34901	1.85653	1.00019	1.87733	0.780624	-0.397999	1.26966	2.57435
953693~121-R3~W6A	PAAD	42575.5	464.257	188.74	179.199	1159.67	6332.15	140186	462.773	0	17577.2	14930.5	10677.8	25770.3	0	3873.39	52.368	1.67896	0.491478	0.922372	1.12205	0.590662	2.05184	1.55105	1.25041	-0.34901	1.18983	1.33881	1.42866	2.10748	-0.397999	0.793729	1.19037
458424~160-R~N33QA6	OPHSC	267.855	26.0889	0	0.493658	1159.24	16.6088	1.68436	0	0	5.05137	1.68106	42.0665	0	0	1713.49	6.80635	-0.303889	-0.24073	-0.833254	-0.714541	0.590553	0.163518	-1.02689	-0.801099	-0.34901	-0.65938	-0.812769	-0.0841394	-0.704236	-0.397999	0.456469	0.340708
K62884~151-T~KKHA26	CHOL	40371.6	1067.39	908.753	0	1157.36	43614.1	421187	245.284	0	190.848	14833.3	10973.4	17004.8	0	9293.22	0	1.65815	0.705546	1.44699	-0.86829	0.59007	2.67097	1.81211	1.03892	-0.34901	0.142167	1.33718	1.43615	1.9924	-0.397999	1.1557	-0.567589
947758~054-R~UCPB22	COAD	915.928	543464	11035.9	7638.25	1156.58	69266.3	488459	301.032	0	4.80372e+06	21336.2	52.7584	24044.4	0	5861.39	0	0.176412	2.31027	2.2823	2.55787	0.589867	2.81939	1.84727	1.1071	-0.34901	2.49091	1.42786	-0.0232924	2.08829	-0.397999	0.965062	-0.567589
463931~005-R~I38NH5W98EB1	PAAD	14001.5	534.351	33.8713	0	1155.08	672.016	7509.4	345.89	0	18.5526	6171.66	88.7405	559.872	0	1240.45	0	1.2436	0.527614	0.355424	-0.86829	0.589481	1.33253	0.856524	1.15337	-0.34901	-0.387401	1.11845	0.117312	1.04793	-0.397999	0.322918	-0.567589
854754~265-R2~QV2Y31	PAAD	2458.74	398.442	402.037	0	1154.43	9151.68	119146	330.792	0	97.7382	3639.09	0	423.585	0	818.24	0	0.562727	0.452203	1.17451	-0.86829	0.589313	2.16999	1.51246	1.1385	-0.34901	-0.0118687	0.986709	-1.1166	0.970862	-0.397999	0.150969	-0.567589
554418~232-R~NKEC98	UCS	86.4448	17801.6	0	0	1147.04	20.4659	41.2708	5.14877	0	23.6252	1.03971	5.54297	0	0	1139.53	0	-0.743596	1.42996	-0.833254	-0.86829	0.587401	0.227069	-0.372713	-0.194191	-0.34901	-0.33391	-0.880972	-0.60119	-0.704236	-0.397999	0.287844	-0.567589
K64889~285-T~KNW	READ	592.221	33560	2054.67	281.626	1145.99	37.9952	842.059	243.598	0	306070	28808.2	74.2984	33841.7	2.4973	10915	11.669	0.0059329	1.59322	1.71982	1.29451	0.58713	0.418615	0.337532	1.03662	-0.34901	1.85241	1.50276	0.0691663	2.1829	0.753963	1.22223	0.554735
953693~121-R3~W6AE96K22	PAAD	46059.3	1953.4	367.277	149.632	1145.02	8148.11	261379	548.655	0	20591.7	15535.8	11676.5	48500.4	0	5266.86	5.87754	1.70975	0.861062	1.14433	1.05337	0.586877	2.13273	1.69889	1.30718	-0.34901	1.22653	1.34872	1.45319	2.28252	-0.397999	0.920826	0.284716
879694~015-R~AL-N66	IDC	7218.45	0	0	0	1141.23	21.1118	50057.7	0	112.953	9.12178	0	13305.1	0	0	9122.34	4.13342	0.984252	-1.09027	-0.833254	-0.86829	0.58589	0.236583	1.30667	-0.801099	3.31472	-0.540089	-1.05879	1.48901	-0.704236	-0.397999	1.14802	0.155433
186277~243-T~JWEHT2K41	COAD	1866.99	150051	294.715	85.4165	1139.63	1.697	7141.43	28186.4	0	3965.8	9273.43	163.896	15395.2	0	907.317	0	0.454992	1.97887	1.07088	0.840443	0.585471	-0.438501	0.844603	2.62286	-0.34901	0.844599	1.22002	0.28425	1.96488	-0.397999	0.193667	-0.567589
381576~328-R~J29M575	PAAD	22471.1	159.926	1263.36	628.142	1139.03	29161.2	260254	60.3745	0	1282.08	3059.77	26076.4	60212	0	9353.69	0	1.42879	0.218099	1.55715	1.60115	0.585315	2.54181	1.69787	0.574612	-0.34901	0.582853	0.943467	1.67363	2.3424	-0.397999	1.15838	-0.567589
253994~281-T~E85M208	COADREAD	90.855	1686.47	4251.76	166.764	1139	0	66.491	2.30222	4.57415	858289	18564.8	19.6698	420.307	0	12021.9	0	-0.724334	0.823246	1.96312	1.09465	0.585306	-0.75684	-0.261677	-0.40192	0.980189	2.09153	1.39315	-0.285562	0.968717	-0.397999	1.26219	-0.567589
855422~203-R~A67	BLCA	9919.48	147.268	0	1.28363	1138.64	5.54561	1.84093	0.914576	0	1003.62	13.6592	0.916745	0	0	9259.52	44.2757	1.10868	0.197002	-0.833254	-0.55186	0.585211	-0.154007	-1.01343	-0.584067	-0.34901	0.526117	-0.388975	-0.938078	-0.704236	-0.397999	1.1542	1.11768
659161~295-R~AL-NUN_AL-J60	CEAS	8178.36	1295.46	0	4.0312	1135.13	26.8773	629.413	17484	0	204.257	5.52032	10993.2	0	0.20068	776.375	603.713	1.03312	0.75537	-0.833254	-0.249178	0.584292	0.310926	0.268556	2.46329	-0.34901	0.157835	-0.591073	1.43664	-0.704236	-0.229723	0.12927	2.26335
469116~191-R~QTPM090C38	UEC	1411.42	608.425	0	0	1133.93	140.576	48859	10224.9	0	12.4619	332.081	18499.8	0	0	2164.61	1261.01	0.345547	0.560985	-0.833254	-0.86829	0.583978	0.832334	1.30092	2.28404	-0.34901	-0.473958	0.390161	1.57945	-0.704236	-0.397999	0.553098	2.58854
176374~079-R~UPYP69	LUSC	579.099	0	14.8319	0	1132.23	0	0	0	0	46.0421	35.3744	50.2869	0	0	15615	0	-0.00282381	-1.09027	0.0911463	-0.86829	0.583532	-0.75684	-1.26121	-0.801099	-0.34901	-0.183807	-0.162269	-0.0362063	-0.704236	-0.397999	1.37036	-0.567589
613647~318-R~AW0	UEC	36046.6	202.573	0	0	1131.86	2.82075	22224.2	98579.6	0	0	85.8641	37403.6	0.760343	0	1885.82	216.685	1.61379	0.278634	-0.833254	-0.86829	0.583433	-0.326743	1.11399	3.04122	-0.34901	-1.07687	0.0548792	1.77261	-0.547689	-0.397999	0.496089	1.81175
979744~088-R~EKXG79HN3KC9	COAD	979.993	31915	433.438	282.847	1128.83	14.252	12206	140.176	0	156687	18563.7	30.7144	805.376	0	4917.34	1.53182	0.202852	1.58028	1.19962	1.29616	0.582637	0.117413	0.971789	0.852968	-0.34901	1.69714	1.39314	-0.168097	1.14843	-0.397999	0.892426	-0.156992
953693~121-R3~W6AE96	PAAD	41318.8	317.689	419.853	93.2005	1127.44	3402.2	152602	93.7806	0	26328.6	18782	9859.18	49442.2	0	2961.64	11.3383	1.66723	0.394045	1.18899	0.873493	0.582268	1.85255	1.57119	0.719826	-0.34901	1.28353	1.39605	1.40677	2.28785	-0.397999	0.682736	0.543044
997726~040-R~X16	LUSC	7335.91	6.60975	0	1.96234	1124.08	0	1.09745	0	0	2.19491	51.1077	7368.26	0	0	5696	0	0.99057	-0.567682	-0.833254	-0.452149	0.581379	-0.75684	-1.08543	-0.801099	-0.34901	-0.807502	-0.0726016	1.32687	-0.704236	-0.397999	0.953223	-0.567589
994459~135-R~XCYJ54_RG-P77Q02R01T26	OCSC	68.753	103.077	0	0	1123.38	8.72144	76.4563	0	0	45.0878	0	135.696	0	0	462.638	46.0838	-0.832091	0.105874	-0.833254	-0.86829	0.581193	-0.0270942	-0.228996	-0.801099	-0.34901	-0.18856	-1.05879	0.232787	-0.704236	-0.397999	-0.0845269	1.13499
144555~231-T~C77Y35C91	MACR	16112.6	1.21352e+06	10.3419	0	1120.74	2713.4	203469	31.1949	0	845.784	12017.1	288.518	20.9664	0	1137.66	39.6784	1.29857	2.51713	-0.0204766	-0.86829	0.580493	1.77999	1.63945	0.359021	-0.34901	0.486481	1.28466	0.438705	0.151018	-0.397999	0.287166	1.07035
273541~280-R~E79A63	COAD	585.727	6721.47	423.591	313.448	1118.13	0	16.8248	15.2875	0	339713	12052	8.78069	54.0366	0	5041.1	14.7952	0.00162404	1.17918	1.19195	1.33539	0.5798	-0.75684	-0.577629	0.131323	-0.34901	1.87659	1.28539	-0.49088	0.405278	-0.397999	0.902706	0.65222
845751~090-R~XM7AY3V42	OCSC	90.9618	15.4402	0	6.40071	1116.5	32.9794	98.6706	0	0	329.411	4.36843	5292.23	46.692	0	1131.12	183.858	-0.723879	-0.369326	-0.833254	-0.101297	0.579365	0.374438	-0.169157	-0.801099	-0.34901	0.268237	-0.639564	1.23608	0.365627	-0.397999	0.284783	1.7395
K24384~001-R~M26M132	PAAD	21993.2	106.845	1167.72	2225.03	1113.36	14161.5	95181.6	876.888	0	5560.27	5236.86	1895.96	92781.3	0	1812.84	32.1657	1.42037	0.115033	1.53083	2.08537	0.578527	2.31006	1.45917	1.46364	-0.34901	0.92295	1.07749	0.954504	2.46209	-0.397999	0.479771	0.980105
551195~344-R~CEVWA2WU5	COAD	731.71	5753.56	849.441	405.307	1112.32	0	50.5202	0	0	162093	13992.3	46.7491	23.4926	0	7804.27	0	0.0886091	1.13914	1.42443	1.4336	0.578248	-0.75684	-0.325755	-0.801099	-0.34901	1.705	1.32262	-0.0558183	0.181153	-0.397999	1.08347	-0.567589
299373~070-T~EWFE09G16	COAD	90.4523	2657.94	416.594	247.586	1108.6	16.383	47760.9	24.7805	0	163694	8647.35	13.5079	823.4	0	3413.36	0	-0.726053	0.940334	1.18639	1.24533	0.577249	0.159376	1.29553	0.284775	-0.34901	1.70728	1.20258	-0.382691	1.15455	-0.397999	0.74144	-0.567589
395191~088-T~H5QU77	CESC	876.835	6.65876	0	1.9651	1107.41	0	449.163	11.6547	0	4.99047	0	3238.81	3.34763	0.768256	8344.46	669.04	0.159355	-0.566029	-0.833254	-0.451791	0.57693	-0.75684	0.18864	0.0469941	-0.34901	-0.661726	-1.05879	1.10138	-0.297405	0.126454	1.11116	2.3087
145919~334-R~Q1T	COAD	252.28	60.3094	164.835	325.022	1106.81	60.6236	5012.95	16.7846	0	49379.5	4800.22	12.4785	322.723	0	8727.29	5.01448	-0.327253	-0.0303968	0.877304	1.34924	0.576768	0.565444	0.760637	0.160707	-0.34901	1.42936	1.05577	-0.402887	0.895781	-0.397999	1.12971	0.225446
454973~116-R3~NTQQ63_RG-VG1	PAAD	1862.99	817.127	2.41378	18.959	1106.77	6688.82	108702	19915.7	0	147.75	191.568	2.39031	5.56592	0	62.5081	0	0.454153	0.636821	-0.422324	0.278872	0.576757	2.06942	1.49069	2.5068	-0.34901	0.0831637	0.253474	-0.781594	-0.183281	-0.397999	-0.906894	-0.567589
243952~196-R~A20M886M999	BLCA	162.327	1101.56	0	0	1101.69	3.35181	0	0	0	72.3401	0	184.44	0	0	347.983	18.7405	-0.499015	0.713653	-0.833254	-0.86829	0.575388	-0.284984	-1.26121	-0.801099	-0.34901	-0.0808279	-1.05879	0.316468	-0.704236	-0.397999	-0.202046	0.750772
273589~319-R~AT6A86	READ	871.047	67906.5	220.287	264.902	1101.28	13.7127	246.381	98.5795	0	272993	31760.8	0	1813.11	0	2132.43	0	0.156764	1.77471	0.973848	1.27113	0.575276	0.105864	0.0465687	0.73633	-0.34901	1.82589	1.5271	-1.1166	1.37288	-0.397999	0.546904	-0.567589
269878~174-B~PN3M29	MCC	1901.07	4.68865	0	2.04876	1100	35.6046	12.5887	41.0165	0	125.622	1.16433	12.3015	1.176	13.1034	55.7067	18.8801	0.462069	-0.642605	-0.833254	-0.44113	0.574932	0.398317	-0.642023	0.44799	-0.34901	0.0458128	-0.866177	-0.406513	-0.489008	2.03698	-0.953753	0.753887
176247~063-R~IL1M965J04	COAD	75.218	31.4462	260.465	2.88887	1098.61	0	222.488	2.09573	4.14446	2817.56	9060.11	31.9694	2.10605	0	5277.75	0	-0.79739	-0.19426	1.02969	-0.347866	0.574555	-0.75684	0.0224649	-0.423498	0.918128	0.76535	1.21421	-0.157447	-0.390496	-0.397999	0.92168	-0.567589
554418~232-R~NKEC89	UCS	106.135	13975.7	5.62285	0	1095.33	33.8282	117.042	15.8566	1.88881	29.7771	0.9413	0	0	0	1454.6	0	-0.66409	1.36765	-0.200529	-0.86829	0.573663	0.382355	-0.129011	0.142801	0.471686	-0.282196	-0.893307	-1.1166	-0.704236	-0.397999	0.38875	-0.567589
463943~066-T~U2XJ94G25_RG-WC9E37	COAD	933.777	117199	1082.08	291.565	1092.21	60.6923	12341.5	0	0	221397	16151.1	0	41130.8	0	5092.74	0	0.183959	1.91524	1.50536	1.30775	0.572813	0.565801	0.974409	-0.801099	-0.34901	1.77731	1.35841	-1.1166	2.2369	-0.397999	0.906922	-0.567589
567486~219-R~GPEU57V52A07	LUSC	1048.9	2.36775	3.97104	2.35143	1091.67	24.6837	4.74681	2.36881	0	0	138.923	2.61757	0	0	270.113	0	0.229428	-0.777597	-0.296548	-0.404859	0.572668	0.28463	-0.846247	-0.395249	-0.34901	-1.07687	0.173807	-0.763792	-0.704236	-0.397999	-0.306494	-0.567589
683892~313-R~H15	LUSC	491.565	3.19443	50.3071	12.6782	1090.93	0	13.9122	0	0	3.99287	0.79913	5433.69	0	39.7227	3221.09	3.23417	-0.0668606	-0.721071	0.484667	0.134073	0.572465	-0.75684	-0.619967	-0.801099	-0.34901	-0.703969	-0.91228	1.24331	-0.704236	3.01263	0.717464	0.0703097
189374~263-R~J5XE61PJ9	READ	857.842	8225.2	280.02	433.347	1090.04	0.915649	227.598	5.80296	0	1.16852e+06	16694.8	62.1432	651.134	0.962184	4237.2	0	0.150791	1.23116	1.05383	1.45917	0.572222	-0.548262	0.0278298	-0.160406	-0.34901	2.16308	1.36667	0.0208587	1.08966	0.222204	0.830856	-0.567589
991263~137-R2~V8XGC0_RG-BATP5H	COAD	92.1425	0	429.485	530.556	1085.34	0	223.962	0	0	318812	6288.42	11.7682	37.3797	0	7807.2	12.6212	-0.718884	-1.09027	1.19656	1.53657	0.570935	-0.75684	0.0240248	-0.801099	-0.34901	1.86187	1.12313	-0.417742	0.305491	-0.397999	1.08363	0.586766
555926~031-R~TNG	COAD	1528.66	1288.57	572.968	292.003	1080.81	221.154	222.768	1.77475	0	25935.5	13424.5	5.91794	7000.41	0	18149.2	0.896113	0.376765	0.753998	1.29284	1.30833	0.569689	0.976892	0.0227617	-0.460075	-0.34901	1.28004	1.31229	-0.585899	1.74673	-0.397999	1.43257	-0.28479
911461~104-R~G1XQY4_RG-T73	UCCC	1889.57	15.4231	73.9886	0	1072.86	0	0	0	0	19.8327	0	5.95795	0	0.373802	594.814	25.3069	0.459695	-0.369594	0.611681	-0.86829	0.567492	-0.75684	-1.26121	-0.801099	-0.34901	-0.372695	-1.05879	-0.584317	-0.704236	-0.105791	0.0192338	0.877699
356262~224-T1~GG3Y52	NPC	641.534	32.3393	0	0	1071.62	0	9.61169	3.08104	0	0	0	534.86	0	0	1031.55	1366.92	0.0371944	-0.187268	-0.833254	-0.86829	0.567147	-0.75684	-0.700704	-0.331161	-0.34901	-1.07687	-1.05879	0.607636	-0.704236	-0.397999	0.246699	2.62416
919269~233-R2~GP2G49	COADREAD	172.022	93762.3	498.273	452.765	1063.61	42.3766	3972.11	4.4275	0	667499	7847	3.782	105.871	0	5768.82	0	-0.476439	1.85778	1.24618	1.47593	0.564912	0.452781	0.705421	-0.235885	-0.34901	2.03323	1.17836	-0.687221	0.588986	-0.397999	0.958477	-0.567589
218898~057-R~AL-II6KB5	UCS	13616.2	16.2458	0	0	1063.25	3.17611	8.83711	54.8238	0	31.1648	15.5154	53605.9	2.04456	0	1020.46	1.36632	1.23267	-0.357008	-0.833254	-0.86829	0.564811	-0.298207	-0.718691	0.542936	-0.34901	-0.271969	-0.359234	1.87136	-0.396031	-0.397999	0.242233	-0.186873
295223~140-R~CS6G66	HNSC	240.584	26.0314	17.3358	12.446	1061.75	27.1866	5.81621	0	0	9.64437	0	82.8337	0.964702	0	246.914	2.92464	-0.345762	-0.241277	0.140288	0.12751	0.564392	0.314467	-0.805749	-0.801099	-0.34901	-0.528415	-1.05879	0.0986296	-0.517285	-0.397999	-0.343499	0.0367561
594992~005-R~QX5NK1TE2H56A07	UEC	17379.8	0	0	0	1057.52	0	21607.2	11065.1	7.16235	32.8082	655.105	4767.38	0	0	1887.35	15.5978	1.32821	-1.09027	-0.833254	-0.86829	0.563203	-0.75684	1.10731	2.31043	1.27524	-0.260413	0.559277	1.20743	-0.704236	-0.397999	0.496424	0.674128
649139~167-T~HXYC56J85	LUSC	10069.6	102.179	2.5595	29.6093	1057.18	1667.23	58363.3	2.55493	0	316.495	0	9941.5	2.56827	0	5599.35	44.0864	1.11456	0.103643	-0.408335	0.442735	0.563107	1.6238	1.3431	-0.377279	-0.34901	0.258989	-1.05879	1.40905	-0.352093	-0.397999	0.946145	1.11583
186413~043-R~UQ7VT8W69	COAD	811.312	78776.7	554.365	43.7676	1046.66	41.1807	10240	371.973	0	21074.9	15041.9	208.846	14652.8	0	8003.44	264.908	0.128985	1.81294	1.28181	0.588419	0.560127	0.44381	0.930116	1.1776	-0.34901	1.23191	1.34066	0.350394	1.95119	-0.397999	1.0939	1.9002
K50210~064-T~KQU	SIC	725.615	83470.5	8849.51	15070.6	1040.64	79.9212	438.109	12.7187	0	22479.4	18595.1	174.942	234553	0	10339.7	1.02256	0.0853387	1.82785	2.20841	2.81826	0.55841	0.652856	0.18274	0.0739717	-0.34901	1.24687	1.39356	0.302041	2.71883	-0.397999	1.19984	-0.256255
994459~135-R~XCYJ51KG0N76	OCSC	188.108	146.775	7.52506	8.84353	1037.36	38.264	23.033	1.49825	22.7443	397.628	0	184.311	0	0	519.974	1.52632	-0.441637	0.196146	-0.116027	0.00800514	0.55747	0.420819	-0.506712	-0.495151	2.10133	0.311762	-1.05879	0.316276	-0.704236	-0.397999	-0.0362936	-0.157953
616215~338-R~A30NX7P83Q62	COAD	1290.18	2877.61	6813.52	2105.97	1035.39	23208.2	185806	188026	0	27225.2	9437.73	321.194	14346.8	0.614784	284.408	0	0.310411	0.960774	2.12092	2.0643	0.556905	2.46855	1.6179	3.25698	-0.34901	1.29129	1.2244	0.468048	1.94535	0.0429153	-0.285237	-0.567589
949359~179-T~F2FN10	COAD	1470.07	39371.1	1095.18	110.722	1033.26	19.004	13245.5	2092.79	0	48080.3	10121.4	76.8191	220.829	0	4471.29	0	0.361475	1.63434	1.50938	0.938861	0.556292	0.204439	0.991182	1.75409	-0.34901	1.42318	1.24184	0.0782017	0.791147	-0.397999	0.853097	-0.567589
913389~277-R~AG4J03JP0F16	MACR	113.304	239944	96.4884	122.864	1033.13	1660.2	18804	51.9609	0	74523.5	7315.94	88.1318	24559.1	0	7492.09	38.2245	-0.638735	2.09975	0.699501	0.978397	0.556255	1.62244	1.07433	0.525344	-0.34901	1.5248	1.16088	0.115445	2.09415	-0.397999	1.06659	1.05427
454973~116-R2~NQY	PAAD	1498.55	72747.8	200.925	2.82404	1030.93	13015.6	132260	52.4624	0	274.591	2594.74	10110.6	3.16959	13.4721	3316.49	0	0.368983	1.79244	0.943203	-0.354308	0.55562	2.28299	1.53724	0.528494	-0.34901	0.226165	0.902358	1.41368	-0.308981	2.06072	0.729534	-0.567589
458424~160-R~N33QB4W73_RG-M939	OPHSC	29.1567	10.4251	0	0	1029.73	18.2114	0	0	0	1.48941	0	180.377	0	0	1791.35	0	-1.16038	-0.463038	-0.833254	-0.86829	0.555271	0.191467	-1.26121	-0.801099	-0.34901	-0.865364	-1.05879	0.310389	-0.704236	-0.397999	0.474839	-0.567589
521389~187-R~PR3	APAD	3214	840938	3854.42	1661.57	1028	31053.8	265705	0	0	2575.69	35601.1	0	10584.4	0	1805.94	0	0.667556	2.42269	1.93029	1.97353	0.55477	2.56199	1.70278	-0.801099	-0.34901	0.744544	1.55557	-1.1166	1.86116	-0.397999	0.478194	-0.567589
919269~233-R2~GP2G51G90H01	COADREAD	187.671	64774.4	548.926	558.797	1024.87	103.134	12344.8	3.91307	0	1.72293e+06	4331.93	43.3885	226.978	0	5752.59	0	-0.442543	1.76255	1.27852	1.5564	0.553864	0.733779	0.974472	-0.269159	-0.34901	2.25312	1.03017	-0.0758435	0.798715	-0.397999	0.957312	-0.567589
135598~235-R~N5TNW4_RG-T66	READ	2836.44	394138	239.221	66.2609	1024.16	25.1772	1726.85	135.844	39.711	136943	16599.7	4857.04	16935.5	0	3898.71	19.2679	0.618649	2.22754	1.00133	0.744415	0.553656	0.290736	0.507822	0.842553	2.51843	1.6659	1.36525	1.21254	1.99127	-0.397999	0.796424	0.762425
349418~098-R~JS4	LUAD	25038.9	1.07812	0	0	1022.99	0	2.89054	0	0	1.61806	40.9329	13636	2.71238	0	954.94	1447.15	1.47114	-0.901916	-0.833254	-0.86829	0.553317	-0.75684	-0.93882	-0.801099	-0.34901	-0.853679	-0.126795	1.49575	-0.341132	-0.397999	0.214807	2.64935
251477~161-R~NT7M443_RG-QU1	BLSC	238.713	11.102	0	0	1021.86	0	13.0331	9.25042	0	2.77839	0	1267.46	0	0	2670	0	-0.348805	-0.448216	-0.833254	-0.86829	0.552987	-0.75684	-0.634386	-0.0234156	-0.34901	-0.768602	-1.05879	0.844076	-0.704236	-0.397999	0.639867	-0.567589
193832~021-R~AL-JGK_AL-W50	IDC	386.819	9.01894	0	0	1019.35	0	13670.2	1660.81	0	21.2837	14.8714	0.817126	0	0	1640.32	0	-0.16046	-0.496856	-0.833254	-0.86829	0.552255	-0.75684	0.998671	1.67688	-0.34901	-0.35708	-0.369156	-0.952723	-0.704236	-0.397999	0.438426	-0.567589
541839~054-R~C8XTA3_RG-VK9	MOV	30897.3	140.015	787.717	101.368	1019.18	4768.65	132506	2152.28	0	0	54597.7	6.54611	5399.9	0	6319.09	0	1.55345	0.184088	1.39921	0.905357	0.552204	1.96086	1.53768	1.76345	-0.34901	-1.07687	1.66224	-0.562051	1.67489	-0.397999	0.99616	-0.567589
562715~036-R~YY2CGT	UCS	591.305	423.164	0	0	1018.07	30.5706	974.508	4.44586	6.63192	51.1965	19.9117	11.6584	32.4869	0	147.511	0	0.00532812	0.467666	-0.833254	-0.86829	0.551882	0.350845	0.372161	-0.234756	1.22326	-0.159696	-0.300358	-0.420112	0.267739	-0.397999	-0.555477	-0.567589
466732~252-T~TB5TU6UA7	SIC	2655.38	51723.4	83.9931	142.967	1011.7	1.41104	10.0389	0.753142	0	1501.2	18077.5	5.73129	25080.3	0	3272.71	0	0.592835	1.70461	0.653594	1.03603	0.550013	-0.474463	-0.691338	-0.613502	-0.34901	0.619416	1.38652	-0.593404	2.09997	-0.397999	0.724038	-0.567589
562742~068-R~H25HE8	OCSC	0	54.6873	0	0	1008.97	8.51218	0	9.11114	0	283.258	9.01736	368.894	0	0	18.4186	27.441	-2.49395	-0.0551641	-0.833254	-0.86829	0.549208	-0.0340766	-1.26121	-0.0279874	-0.34901	0.233346	-0.483956	0.505931	-0.704236	-0.397999	-1.39708	0.912175
911461~104-R~G1XQY4	UCCC	3519.77	18.6526	74.9763	0	1005.01	2.91889	7.991	3.62662	0	56.5146	0	8.14384	0	4.6045	540.937	0.523242	0.703123	-0.323367	0.61606	-0.86829	0.548036	-0.318605	-0.740033	-0.289233	-0.34901	-0.137196	-1.05879	-0.509355	-0.704236	1.18786	-0.0199745	-0.381574
296347~364-R~U77	COAD	2607.16	87842.6	284.763	116.557	1004.65	13.1696	4983.77	0	0	62516.3	6415.89	235.082	104.135	0	6905.82	0	0.585664	1.84099	1.05943	0.958368	0.547929	0.0937945	0.759252	-0.801099	-0.34901	1.48406	1.12813	0.382719	0.584453	-0.397999	1.03288	-0.567589
135598~235-R~N5TNW4	READ	2590.06	490011	255.913	153.1	1004.31	59.2341	2815.42	202.347	32.0088	187018	16851.1	3396.85	14131.9	5.18811	4527.09	1.2953	0.583088	2.28361	1.02381	1.06209	0.547828	0.558126	0.623768	0.974902	2.35619	1.73817	1.36899	1.11444	1.94118	1.27901	0.858226	-0.200341
616215~338-R~A30NX7P82	COAD	166.036	89.7787	449.359	0	1003.93	2500.81	34848.1	7030.82	0	932.511	3990.69	68.9015	852.637	0	270.443	0	-0.490224	0.0706719	1.21167	-0.86829	0.547716	1.75383	1.22073	2.15891	-0.34901	0.509093	1.00971	0.0487596	1.1642	-0.397999	-0.30599	-0.567589
159449~244-R~KNHY53B09	BLCA	1224.66	0	0	0	1003.51	3.05913	35.375	28.8369	0	8.71951	45.9846	769.881	0	0	342	687.412	0.290025	-1.09027	-0.833254	-0.86829	0.54759	-0.307323	-0.40836	0.333603	-0.34901	-0.549494	-0.0984191	0.707421	-0.704236	-0.397999	-0.209199	2.32065
521955~158-R2~FW8G26	PAAD	1736.59	49.3583	560.832	426.194	1003.02	701.566	26140.7	0	0	324104	16247.7	3840.56	53164.8	0	561.356	0	0.426662	-0.0810659	1.28569	1.45281	0.547446	1.34632	1.1525	-0.801099	-0.34901	1.86568	1.3599	1.14812	2.30794	-0.397999	-0.00467407	-0.567589
K16732~211-R~K0CF01	LUAD	2168.85	1.69148	0	26.643	1002.75	114.235	834.33	0	0	0.845739	621.644	15563.2	0	0	5948.22	647.318	0.513634	-0.835318	-0.833254	0.403676	0.547366	0.766279	0.335347	-0.801099	-0.34901	-0.934741	0.546219	1.53202	-0.704236	-0.397999	0.971144	2.29413
114348~004-R~ATHY22E99	READ	1047.88	65.2366	202.9	151.164	999.92	39.485	3389.51	7.02403	0	85913.5	13312.8	5.74412	14840.4	0	9190.04	12.129	0.229048	-0.0104919	0.946461	1.05725	0.546525	0.430646	0.667792	-0.105243	-0.34901	1.55779	1.3102	-0.592882	1.95472	-0.397999	1.15108	0.5705
665939~344-R~YH3XJ7	BLCA	27.054	0.613008	0	0	997.922	0	0.613008	0.613008	0	0	0.609538	145.108	0	0	278.558	185.864	-1.18867	-0.967158	-0.833254	-0.86829	0.545929	-0.75684	-1.14776	-0.64134	-0.34901	-1.07687	-0.940058	0.251058	-0.704236	-0.397999	-0.293804	1.74427
251477~161-R~NT7M443_RG-QT9UW2	BLSC	1598.33	58.0493	0	0	997.915	0	35.1824	33.7001	8.37328	0.938768	0	5014.71	0	0	3585.97	0	0.394201	-0.040069	-0.833254	-0.86829	0.545927	-0.75684	-0.40962	0.38406	1.38226	-0.923338	-1.05879	1.2213	-0.704236	-0.397999	0.761842	-0.567589
172845~288-R~J38JF7	COAD	2181.17	23930.8	1151.1	398.479	997.708	6.49048	1415.3	9.49581	219.923	227176	29105.6	0.863874	134737	0	10122.7	0	0.515851	1.50614	1.52603	1.42711	0.545865	-0.110743	0.460639	-0.0155106	3.82688	1.78328	1.50532	-0.945753	2.56537	-0.397999	1.19106	-0.567589
653398~132-R~FQKX90	OCSC	1287.61	26.8524	0	0	996.778	5.64207	139.007	0	0	0	3.00751	232.672	0	0	2713.67	400.936	0.30963	-0.233572	-0.833254	-0.86829	0.545587	-0.149314	-0.0885145	-0.801099	-0.34901	-1.07687	-0.712497	0.379904	-0.704236	-0.397999	0.646576	2.08281
747524~062-R~D22	OCSC	1912.81	37.4742	2.27791	0	996.59	0.857134	17.8674	0.45802	0	21.0452	1.36489	299.63	3.18687	0	725.773	253.009	0.464477	-0.15038	-0.435917	-0.86829	0.545531	-0.558215	-0.564139	-0.675097	-0.34901	-0.359576	-0.844071	0.44904	-0.307835	-0.397999	0.101425	1.87997
413124~020-R~LF3MJ2_RG-M912M099	OCSC	1.04635	566.381	0	0	989.114	0	0	0	0	0	0	290.58	0	0	1204.51	505.613	-2.21362	0.542578	-0.833254	-0.86829	0.543289	-0.75684	-1.26121	-0.801099	-0.34901	-1.07687	-1.05879	0.440653	-0.704236	-0.397999	0.310765	2.18512
521955~158-R3~FY4DV2FU7	PAAD	765.947	0	165.08	231.331	981.939	2906.9	32907.9	1.59334	0	12467.4	2122.78	500.637	1399.07	0	514.121	0	0.106488	-1.09027	0.877797	1.21942	0.541121	1.80209	1.20713	-0.482669	-0.34901	1.11018	0.852299	0.589527	1.30116	-0.397999	-0.0409674	-0.567589
345371~062-R~P26PK3	MUCC	520.172	32.1999	4.21175	2.33729	981.703	0	34.7175	0	1.67567	85.7701	1.67908	4299.54	0	0	984.288	57.0595	-0.0447596	-0.188347	-0.280722	-0.40648	0.54105	-0.75684	-0.412689	-0.801099	0.412394	-0.0418326	-0.812953	1.17909	-0.704236	-0.397999	0.227316	1.22761
512359~319-R~AT9K08E54_RG-P57	MCC	3943.77	3.9886	0	0	976.629	6.04919	0	1.59617	0	0	0	0	0	20.9992	567.069	0	0.74764	-0.67642	-0.833254	-0.86829	0.539506	-0.130226	-1.26121	-0.482304	-0.34901	-1.07687	-1.05879	-1.1166	-0.704236	2.44605	-0.000493	-0.567589
554418~232-R~NKEC82	UCS	85.0124	14582.1	0	2.03366	976.526	56.4162	70.3931	7.81274	0.990726	23.3734	0	0	0	0	1344	0	-0.750062	1.37859	-0.833254	-0.443032	0.539475	0.542753	-0.248339	-0.0739132	0.183632	-0.336293	-1.05879	-1.1166	-0.704236	-0.397999	0.356059	-0.567589
997726~040-R~X19XY3	LUSC	2272.94	0	0	0	969.847	0	0	0	0	18.9737	2.45118	3498.39	0	0	2386.65	2.48477	0.531978	-1.09027	-0.833254	-0.86829	0.537431	-0.75684	-1.26121	-0.801099	-0.34901	-0.38246	-0.74978	1.12252	-0.704236	-0.397999	0.593476	-0.0157872
686572~087-R~H6HU08W42Y59	USC	1258.24	2.37551	0	1.11864	968.72	1.48692	0	1545.55	0	0	0	631.531	0	0	666.681	429.342	0.300604	-0.777005	-0.833254	-0.580597	0.537085	-0.464521	-1.26121	1.65286	-0.34901	-1.07687	-1.05879	0.653145	-0.704236	-0.397999	0.0663443	2.113
764289~091-R~GVKTJ2_RG-N04KT4	HGSOC	6499.86	14.1282	0	1.7557	966.487	192.452	1529.49	1388.31	0	0	0.614561	1477.48	0	1.84265	1564.45	65.3847	0.943206	-0.390743	-0.833254	-0.479857	0.536398	0.932503	0.47904	1.61703	-0.34901	-1.07687	-0.939281	0.886115	-0.704236	0.563267	0.418848	1.28684
281562~285-R~PFPG96	COAD	1046.2	13525.2	1168.82	92.1999	965.616	11.7706	55.9737	5.16774	0	2.08368e+06	22891.3	31.7145	1014.34	0	15599	0	0.228419	1.35922	1.53114	0.869401	0.536129	0.0604393	-0.301878	-0.193162	-0.34901	2.29721	1.44541	-0.159577	1.21222	-0.397999	1.36994	-0.567589
159449~244-R~KNHY57	BLCA	3510.93	53.1208	1.47132	0	965.378	0	0.7393	0	0	10.3395	31.5954	123.412	0.7393	0	1097.2	5837.11	0.702139	-0.0625113	-0.530449	-0.86829	0.536056	-0.75684	-1.12987	-0.801099	-0.34901	-0.513744	-0.189633	0.20695	-0.551018	-0.397999	0.272198	3.26556
152527~244-T~KNXE88P34T37AJ4	LUSC	32.1183	20.4054	0	0	963.051	0.548155	3.90745	0.583238	0	20.9931	0.582693	465.379	1.76001	0	2780.23	5.30745	-1.1237	-0.301367	-0.833254	-0.86829	0.535338	-0.616603	-0.883716	-0.647565	-0.34901	-0.360125	-0.944254	0.56953	-0.423194	-0.397999	0.656596	0.246469
384148~302-R~T6QG41K77	MCC	1504.67	0	0	0	961.693	0	0	0	0	0	0	0	0	0	16.7442	0	0.370577	-1.09027	-0.833254	-0.86829	0.534917	-0.75684	-1.26121	-0.801099	-0.34901	-1.07687	-1.05879	-1.1166	-0.704236	-0.397999	-1.43438	-0.567589
172845~121-B~M770J02J24JA5	COAD	294.352	81249.7	637.316	629.596	960.215	1.35065	12456.7	35.9174	0	53949.3	8283.79	0	61123.5	0	5381.35	0	-0.267091	1.8209	1.3284	1.60204	0.534459	-0.482602	0.976612	0.404758	-0.34901	1.44988	1.19187	-1.1166	2.34656	-0.397999	0.92972	-0.567589
128783~104-T~VJ6DZ2WS3	COAD	136.657	37471	63.5486	391.899	955.771	0	414.001	0	0	9580.48	6803.84	0	169.962	0	3466.38	0	-0.565955	1.62161	0.561506	1.42074	0.533078	-0.75684	0.16934	-0.801099	-0.34901	1.04911	1.14278	-1.1166	0.719043	-0.397999	0.747815	-0.567589
756784~338-R~FU8DY0	COAD	458.666	1755.12	113.275	129.828	951.585	13.6587	453.877	0	0	85292.4	14722.1	31.3644	438.024	0	15318.6	0	-0.093923	0.833515	0.752672	0.999355	0.531771	0.104683	0.191112	-0.801099	-0.34901	1.5561	1.3353	-0.16253	0.98012	-0.397999	1.36243	-0.567589
991263~137-R2~V8XGC8	COAD	526.488	0	425.186	677.207	947.365	0	26.6282	0	0	1.04638e+06	6074.88	42.8405	139.279	0	21738.7	17.7877	-0.0400439	-1.09027	1.1932	1.62993	0.530447	-0.75684	-0.47363	-0.801099	-0.34901	2.13748	1.11451	-0.0792522	0.664285	-0.397999	1.50722	0.728905
352433~323-T~G7UFW2Q56	UCCC	4035.17	0	0	0	944.089	0	4.71731	184.134	38.1483	125.225	4.66028	1447.08	0	0	1486.67	0	0.756608	-1.09027	-0.833254	-0.86829	0.529416	-0.75684	-0.847468	0.943548	2.48815	0.0450846	-0.626358	0.880414	-0.704236	-0.397999	0.397765	-0.567589
514821~333-R~P1XJ03P13	COAD	2211.44	575.625	29.094	65.416	943.297	215.26	17375.8	171.878	0	6730.36	3245.38	22.5936	345.6	2.08702	11641.1	0	0.521244	0.546739	0.306112	0.739571	0.529166	0.968264	1.05559	0.92066	-0.34901	0.967232	0.958154	-0.24926	0.914684	0.639145	1.24887	-0.567589
738494~208-R2~KFTZ82M485	COAD	4680.62	3906.04	48.5497	174.581	938.984	0	4149.73	0	0	37398.9	7290.14	22.5111	1018.56	0	7533.51	0	0.814684	1.03944	0.473002	1.1121	0.527802	-0.75684	0.7158	-0.801099	-0.34901	1.36492	1.16	-0.250222	1.21336	-0.397999	1.06887	-0.567589
997726~040-R~X18W29	LUSC	3379.12	71.5238	0	0	936.07	0	0	0	0	0	44.4039	11506.1	0	0	4445.1	0	0.687163	0.0128594	-0.833254	-0.86829	0.526876	-0.75684	-1.26121	-0.801099	-0.34901	-1.07687	-0.106956	1.44915	-0.704236	-0.397999	0.850667	-0.567589
616215~338-R~AP0P44PG5	COAD	16.6113	1441.44	1205.62	23.7467	935.381	3283.77	69387.9	131322	0	7007.6	1791.67	54.8631	108.722	0	113.504	0	-1.37094	0.782845	1.54151	0.361264	0.526657	1.84119	1.38416	3.13705	-0.34901	0.976592	0.810017	-0.0127544	0.596272	-0.397999	-0.663055	-0.567589
352433~323-T~G7U	UCCC	17040.8	2.68746	0	0	934.52	0	69.0639	51.9557	0	0	0	1355.31	0	0	2444.44	16.5783	1.3205	-0.754243	-0.833254	-0.86829	0.526383	-0.75684	-0.252799	0.525311	-0.34901	-1.07687	-1.05879	0.862449	-0.704236	-0.397999	0.603369	0.699495
967225~005-R~UN8	READ	449.747	514891	1361.12	1.22631	934.355	12.6381	23716.5	1.73439	0	121481	8909.65	0.867194	2068.41	0	11058.9	0	-0.101594	2.29636	1.58208	-0.561603	0.52633	0.0815285	1.12941	-0.464971	-0.34901	1.63812	1.21003	-0.945265	1.40933	-0.397999	1.22765	-0.567589
323965~272-R~E55M28625A	PAAD	29593.1	38.4917	885.087	993.619	934.047	5850.42	37913.9	294.58	0	3074.57	4289.79	114.349	687.409	0	4551.86	0	1.53656	-0.143658	1.43817	1.77666	0.526232	2.02645	1.24074	1.09988	-0.34901	0.785587	1.02774	0.186194	1.10464	-0.397999	0.860483	-0.567589
391396~364-R~I18NA5	OPHSC	373.44	4.92973	0	0	932.171	18.0077	0.986812	0	0	2.96044	0	389.607	2.96044	0	161.663	0	-0.174205	-0.631918	-0.833254	-0.86829	0.525633	0.188046	-1.09829	-0.801099	-0.34901	-0.75769	-1.05879	0.520882	-0.323227	-0.397999	-0.517825	-0.567589
633739~251-R~J4ELV8	PAAD	19087.1	113.685	9812.59	11204.8	924.544	16861.5	138587	1.16994	0	95.1859	50409.7	10.8472	76857.2	0	24926	0	1.36489	0.130868	2.24298	2.70469	0.523187	2.36605	1.54832	-0.542229	-0.34901	-0.017942	1.64233	-0.438283	2.40997	-0.397999	1.56382	-0.567589
233313~265-R~B90KAGN94JG7	BLCA	1545.03	6482.25	3.85326	4.10578	924.145	40.6426	268.828	7.66542	0	0	0	189.598	0	0	1363.37	6.25432	0.380933	1.16985	-0.304573	-0.24354	0.523059	0.439691	0.0671799	-0.0795463	-0.34901	-1.07687	-1.05879	0.323996	-0.704236	-0.397999	0.361973	0.30829
139182~063-R~IL6	BLCA	4117.39	9.97779	2.92486	3.42737	923.172	8.25401	76.9832	23.4735	0	49.9481	22.1951	55.8355	0.588343	12.3581	2921.62	22.4845	0.764503	-0.473321	-0.375633	-0.29817	0.522745	-0.0429053	-0.227387	0.267389	-0.34901	-0.165309	-0.274506	-0.00801901	-0.576152	1.98702	0.677109	0.827535
[truncated: 3,073 more rows]
